# Supplementary material for: Prediction of the Molecular Mechanisms Underlying Erlong Zuoci Treatment of Age-Related Hearing Loss via Network Pharmacology-Based Analyses Combined with Experimental Validation
Source: Front Pharmacol. 2021 Nov 23;12:719267. doi: 10.3389/fphar.2021.719267 (PMC8650627; doi:10.3389/fphar.2021.719267)
Supplement: Supplementary file 1 [file Table2.xlsx]

## Sheet: Table S2
Table S2. Prediction of putative targets for compositive compounds of ELZC
NO.	Target symbol	Uniprot ID	Target Name
1	RORC	P51449	Nuclear receptor ROR-gamma
2	SREBF2	Q12772	Sterol regulatory element-binding protein 2
3	AR	P10275	Androgen Receptor
4	NPC1L1	Q9UHC9	Niemann-Pick C1-like protein 1
5	ESR1	P03372	Estrogen receptor alpha
6	ESR2	Q92731	Estrogen receptor beta
7	NR1H3	Q13133	LXR-alpha
8	SHBG	P04278	Testis-specific androgen-binding protein
9	CYP17A1	P05093	Cytochrome P450 17A1
10	HMGCR	P04035	HMG-CoA reductase
11	CYP51A1	Q16850	Cytochrome P450 51 (by homology)
12	CYP19A1	P11511	Cytochrome P450 19A1
13	CHRM2	P08172	Muscarinic acetylcholine receptor M2
14	ACHE	P22303	Acetylcholinesterase
15	SLC6A2	P23975	Norepinephrine transporter
16	SLC6A4	P31645	Serotonin transporter
17	CYP2C19	P33261	Cytochrome P450 2C19
18	RORA	P35398	Nuclear receptor ROR-alpha
19	BCHE	P06276	Butyrylcholinesterase
20	SERPINA6	P08185	Corticosteroid binding globulin
21	G6PD	P11413	Glucose-6-phosphate 1-dehydrogenase
22	PTPN1	P18031	Protein-tyrosine phosphatase 1B
23	NR1I3	Q14994	Nuclear receptor subfamily 1 group I member 3 (by homology)
24	NR1H2	P55055	LXR-beta
25	PTGER1	P34995	Prostanoid EP1 receptor (by homology)
26	PTGER2	P43116	Prostanoid EP2 receptor (by homology)
27	TBXAS1	P24557	Thromboxane-A synthase
28	PTGES	O14684	Prostaglandin E synthase
29	PPARA	Q07869	Peroxisome proliferator-activated receptor alpha
30	PPARD	Q03181	Peroxisome proliferator-activated receptor delta
31	NR3C1	P04150	Glucocorticoid receptor
32	SIGMAR1	Q99720	Sigma opioid receptor
33	VDR	P11473	Vitamin D receptor
34	HSD11B1	P28845	11-beta-hydroxysteroid dehydrogenase 1
35	SQLE	Q14534	Squalene monooxygenase
36	CES2	O00748	Carboxylesterase 2
37	PTPN6	P29350	Protein-tyrosine phosphatase 1C
38	PTPN2	P17706	T-cell protein-tyrosine phosphatase
39	FDFT1	P37268	Squalene synthetase (by homology)
40	DHCR7	Q9UBM7	Anti-estrogen binding site (AEBS) (by homology)
41	SHH	Q15465	Sonic hedgehog protein (by homology)
42	PPARG	P37231	Peroxisome proliferator-activated receptor gamma
43	CDC25A	P30304	Dual specificity phosphatase Cdc25A
44	GLRA1	P23415	Glycine receptor subunit alpha-1
45	UGT2B7	P16662	UDP-glucuronosyltransferase 2B7
46	POLB	P06746	DNA polymerase beta (by homology)
47	FAAH	O00519	Anandamide amidohydrolase
48	CNR1	P21554	Cannabinoid receptor 1
49	CNR2	P34972	Cannabinoid receptor 2
50	FABP4	P15090	Fatty acid binding protein adipocyte
51	PTGS1	P23219	Cyclooxygenase-1
52	FABP3	P05413	Fatty acid binding protein muscle
53	FFAR1	O14842	Free fatty acid receptor 1
54	HSD17B2	P37059	Estradiol 17-beta-dehydrogenase 2
55	HSD11B2	P80365	11-beta-hydroxysteroid dehydrogenase 2
56	PTGS2	P35354	Cyclooxygenase-2
57	PRKCA	P17252	Protein kinase C alpha
58	NR3C2	P08235	Mineralocorticoid receptor
59	PGR	P06401	Progesterone receptor
60	PRKCD	Q05655	Protein kinase C delta
61	PRKCQ	Q04759	Protein kinase C theta
62	AKR1C3	P42330	Aldo-keto-reductase family 1 member C3
63	AKR1C2	P52895	Aldo-keto reductase family 1 member C2
64	AKR1C1	Q04828	Aldo-keto reductase family 1 member C1
65	TERT	O14746	Telomerase reverse transcriptase
66	FABP5	Q01469	Fatty acid binding protein epidermal
67	FABP1	P07148	Fatty acid-binding protein, liver
68	SCD	O00767	Acyl-CoA desaturase
69	PTGIR	P43119	Prostanoid IP receptor
70	F2	P00734	Thrombin
71	PRSS1	P07477	Trypsin I
72	FNTA	P49354	Protein farnesyltransferase
73	ALOX5	P09917	Arachidonate 5-lipoxygenase
74	PREP	P48147	Prolyl endopeptidase
75	NOS2	P35228	Nitric oxide synthase, inducible (by homology)
76	NLRP3	Q96P20	NACHT, LRR and PYD domains-containing protein 3
77	KCNK2	O95069	Potassium channel subfamily K member 2 (by homology)
78	TBXA2R	P21731	Thromboxane A2 receptor
79	TOP2A	P11388	DNA topoisomerase II alpha
80	CTRC	Q99895	Chymotrypsin C
81	EPAS1	Q99814	Endothelial PAS domain-containing protein 1
82	PLA2G2A	P14555	Phospholipase A2 group IIA
83	CES1	P23141	Acyl coenzyme A:cholesterol acyltransferase
84	TAS2R31	P59538	Taste receptor type 2 member 31
85	PDE4D	Q08499	Phosphodiesterase 4D
86	PTPRF	P10586	Receptor-type tyrosine-protein phosphatase F (LAR)
87	PLA2G1B	P04054	Phospholipase A2 group 1B
88	CDC25B	P30305	Dual specificity phosphatase Cdc25B
89	ACP1	P24666	Low molecular weight phosphotyrosine protein phosphatase
90	AKR1B10	O60218	Aldo-keto reductase family 1 member B10
91	GSK3B	P49841	Glycogen synthase kinase-3 beta
92	AKR1B1	P15121	Aldose reductase
93	ABCB1	P08183	P-glycoprotein 1
94	LGALS3	P17931	Galectin-3
95	LGALS9	O00182	Galectin-9
96	SLC6A3	Q01959	Dopamine transporter (by homology)
97	HSP90AA1	P07900	Heat shock protein HSP 90-alpha
98	SERPINE1	P05121	Plasminogen activator inhibitor-1
99	F10	P00742	Thrombin and coagulation factor X
100	AMY1A	P04745	AMY1C
101	BACE1	P56817	Beta-secretase 1
102	TDP1	Q9NUW8	Tyrosyl-DNA phosphodiesterase 1
103	VCP	P55072	Transitional endoplasmic reticulum ATPase
104	TNNC1	P63316	Troponin, cardiac muscle
105	MPEG1	Q2M385	Macrophage-expressed gene 1 protein
106	CYP2D6	P10635	Cytochrome P450 2D6
107	CYP2C9	P11712	Cytochrome P450 2C9
108	CYP3A4	P08684	Cytochrome P450 3A4
109	PLG	P00747	Plasminogen
110	ABCC1	P33527	Multidrug resistance-associated protein 1
111	CYP1B1	Q16678	Cytochrome P450 1B1
112	NOX4	Q9NPH5	NADPH oxidase 4
113	CDK5R1	Q15078	Cyclin-dependent kinase 5/CDK5 activator 1
114	XDH	P47989	Xanthine dehydrogenase
115	MAOA	P21397	Monoamine oxidase A
116	FLT3	P36888	Tyrosine-protein kinase receptor FLT3
117	CA2	P00918	Carbonic anhydrase II
118	CCNB3	Q8WWL7	Cyclin-dependent kinase 1/cyclin B
119	ADORA1	P30542	Adenosine A1 receptor (by homology)
120	CA7	P43166	Carbonic anhydrase VII
121	GLO1	Q04760	Glyoxalase I
122	APP	P05067	Beta amyloid A4 protein
123	SYK	P43405	Tyrosine-protein kinase SYK
124	PARP1	P09874	Poly [ADP-ribose] polymerase-1
125	TTR	P02766	Transthyretin
126	MMP9	P14780	Matrix metalloproteinase 9
127	CA12	O43570	Carbonic anhydrase XII
128	MMP2	P08253	Matrix metalloproteinase 2
129	CA4	P22748	Carbonic anhydrase IV
130	MMP12	P39900	Matrix metalloproteinase 12
131	CD38	P28907	Lymphocyte differentiation antigen CD38
132	ABCG2	Q9UNQ0	ATP-binding cassette sub-family G member 2
133	TNKS2	Q9H2K2	Tankyrase-2
134	TNKS	O95271	Tankyrase-1
135	TOP1	P11387	DNA topoisomerase I (by homology)
136	ARG1	P05089	Arginase-1 (by homology)
137	PTPRS	Q13332	Receptor-type tyrosine-protein phosphatase S
138	OPRD1	P41143	Delta opioid receptor
139	ADORA2A	P29274	Adenosine A2a receptor (by homology)
140	ADORA3	P0DMS8	Adenosine A3 receptor
141	PIM1	P11309	Serine/threonine-protein kinase PIM1
142	KIT	P10721	Stem cell growth factor receptor
143	CDK6	Q00534	Cyclin-dependent kinase 6
144	HSD17B1	P14061	Estradiol 17-beta-dehydrogenase 1
145	CSNK2A1	P68400	Casein kinase II alpha
146	CFTR	P13569	Cystic fibrosis transmembrane conductance regulator
147	GRK6	P43250	G protein-coupled receptor kinase 6
148	CA1	P00915	Carbonic anhydrase I
149	CA9	Q16790	Carbonic anhydrase IX
150	ST6GAL1	P15907	Beta-galactoside alpha-2,6-sialyltransferase 1
151	CBR1	P16152	Carbonyl reductase [NADPH] 1
152	KDM4E	B2RXH2	Lysine-specific demethylase 4D-like
153	ALOX15	P16050	Arachidonate 15-lipoxygenase
154	CDK1	P06493	Cyclin-dependent kinase 1
155	ALOX12	P18054	Arachidonate 12-lipoxygenase
156	MAPT	P10636	Microtubule-associated protein tau
157	GPR35	Q9HC97	G-protein coupled receptor 35
158	AVPR2	P30518	Vasopressin V2 receptor
159	IGF1R	P08069	Insulin-like growth factor I receptor
160	INSR	P06213	Insulin receptor
161	EGFR	P00533	Epidermal growth factor receptor erbB1
162	AURKB	Q96GD4	Serine/threonine-protein kinase Aurora-B
163	DRD4	P21917	Dopamine D4 receptor
164	MYLK	Q15746	Myosin light chain kinase, smooth muscle
165	MPO	P05164	Myeloperoxidase
166	PIK3R1	P27986	PI3-kinase p85-alpha subunit
167	DAPK1	P53355	Death-associated protein kinase 1
168	PYGL	P06737	Liver glycogen phosphorylase
169	SRC	P12931	Tyrosine-protein kinase SRC
170	PTK2	Q05397	Focal adhesion kinase 1
171	KDR	P35968	Vascular endothelial growth factor receptor 2
172	MMP13	P45452	Matrix metalloproteinase 13
173	MMP3	P08254	Matrix metalloproteinase 3
174	CA3	P07451	Carbonic anhydrase III
175	PLK1	P53350	Serine/threonine-protein kinase PLK1
176	CA6	P23280	Carbonic anhydrase VI
177	PIK3CG	P48736	PI3-kinase p110-gamma subunit
178	PKN1	Q16512	Protein kinase N1
179	CA14	Q9ULX7	Carbonic anhydrase XIV
180	MET	P08581	Hepatocyte growth factor receptor
181	NEK2	P51955	Serine/threonine-protein kinase NEK2
182	CA13	Q8N1Q1	Carbonic anhydrase XIII (by homology)
183	CXCR1	P25024	Interleukin-8 receptor A
184	CAMK2B	Q13554	CaM kinase II beta
185	ALK	Q9UM73	ALK tyrosine kinase receptor
186	AKT1	P31749	Serine/threonine-protein kinase AKT
187	NEK6	Q9HC98	Serine/threonine-protein kinase NEK6
188	CA5A	P35218	Carbonic anhydrase VA
189	AXL	P30530	Tyrosine-protein kinase receptor UFO
190	ADRA2A	P08913	Alpha-2a adrenergic receptor
191	ADRA2C	P18825	Adrenergic receptor alpha-2
192	ADRA2B	P18089	Alpha-2b adrenergic receptor
193	HTR2B	P41595	Serotonin 2b (5-HT2b) receptor
194	HTR1A	P08908	Serotonin 1a (5-HT1a) receptor
195	DRD2	P14416	Dopamine D2 receptor
196	ADRA1D	P25100	Alpha-1d adrenergic receptor
197	HTR2A	P28223	Serotonin 2a (5-HT2a) receptor (by homology)
198	ADRA1A	P35348	Alpha-1a adrenergic receptor
199	ADRA1B	P35368	Alpha-1b adrenergic receptor
200	DRD3	P35462	Dopamine D3 receptor (by homology)
201	HTR6	P50406	Serotonin 6 (5-HT6) receptor
202	OPRL1	P41146	Nociceptin receptor
203	OPRM1	P35372	Mu opioid receptor
204	HIF1A	Q16665	Hypoxia-inducible factor 1 alpha
205	POLA1	P09884	DNA polymerase alpha subunit
206	ATP12A	P54707	Potassium-transporting ATPase alpha chain 2
207	MAOB	P27338	Monoamine oxidase B
208	SOAT1	P35610	Acyl coenzyme A:cholesterol acyltransferase 1
209	HDAC3	O15379	Histone deacetylase 3
210	HDAC6	Q9UBN7	Histone deacetylase 6
211	HDAC1	Q13547	Histone deacetylase 1
212	CA5B	Q9Y2D0	Carbonic anhydrase VB
213	KLK1	P06870	Kallikrein 1
214	KLK2	P20151	Kallikrein 2
215	FGFR1	P11362	Fibroblast growth factor receptor 1
216	DNMT1	P26358	DNA (cytosine-5)-methyltransferase 1
217	DYRK1A	Q13627	Dual-specificity tyrosine-phosphorylation regulated kinase 1A
218	KCNH2	Q12809	HERG
219	MAPK14	Q16539	MAP kinase p38 alpha
220	PGD	P52209	6-phosphogluconate dehydrogenase
221	ST3GAL3	Q11203	CMP-N-acetylneuraminate-beta-1,4-galactoside alpha-2,3-sialyltransferase
222	FUT7	Q11130	Alpha-(1,3)-fucosyltransferase 7
223	MMP14	P50281	Matrix metalloproteinase 14
224	BCL2	P10415	Apoptosis regulator Bcl-2
225	FUT4	P22083	Fucosyltransferase 4
226	STAT1	P42224	Signal transducer and activator of transcription 1-alpha/beta
227	RXRA	P19793	Retinoid X receptor alpha
228	PGF	P49763	Placenta growth factor
229	VEGFA	P15692	Vascular endothelial growth factor A
230	SLC5A2	P31639	Sodium/glucose cotransporter 2
231	GRM5	P41594	Metabotropic glutamate receptor 5
232	PLA2G5	P39877	Phospholipase A2 group V
233	PLA2G10	O15496	Group X secretory phospholipase A2
234	GABRA1	P14867	GABA-A receptor; alpha-1/beta-2/gamma-2
235	STAT3	P40763	Signal transducer and activator of transcription 3
236	IL2	P60568	Interleukin-2
237	PTAFR	P25105	Platelet activating factor receptor
238	PPM1B	O75688	Protein phosphatase 2C beta
239	PPP1CC	P36873	Serine/threonine protein phosphatase PP1-gamma catalytic subunit
240	PPP2CA	P67775	Serine/threonine protein phosphatase 2A, catalytic subunit, alpha isoform
241	PPP2R5A	Q15172	Serine/threonine protein phosphatase 2A, 56 kDa regulatory subunit, alpha isoform
242	BCL2L1	Q07817	Apoptosis regulator Bcl-X
243	HAO1	Q9UJM8	Hydroxyacid oxidase 1
244	PTPN11	Q06124	Protein-tyrosine phosphatase 2C
245	TLR9	Q9NR96	Toll-like receptor (TLR7/TLR9)
246	HSF1	Q00613	Heat shock factor protein 1
247	SRD5A2	P31213	Steroid 5-alpha-reductase 2
248	RASGRP3	Q8IV61	RAS guanyl releasing protein 3
249	IDO1	P14902	Indoleamine 2,3-dioxygenase
250	ATP1A1	P05023	Sodium/potassium-transporting ATPase alpha-1 chain
251	PSEN2	P49810	Gamma-secretase
252	RARA	P10276	Retinoic acid receptor alpha
253	SSTR5	P35346	Somatostatin receptor 5
254	SSTR2	P30874	Somatostatin receptor 2
255	SSTR4	P31391	Somatostatin receptor 4
256	SSTR1	P30872	Somatostatin receptor 1
257	SSTR3	P32745	Somatostatin receptor 3
258	FGF1	P05230	Acidic fibroblast growth factor
259	FGF2	P09038	Basic fibroblast growth factor
260	HPSE	Q9Y251	Heparanase
261	SAE1	Q9UBE0	SUMO-activating enzyme
262	NR1H4	Q96RI1	Bile acid receptor FXR
263	CDC25C	P30307	Dual specificity phosphatase Cdc25C
264	GPBAR1	Q8TDU6	G-protein coupled bile acid receptor 1
265	PRKCH	P24723	Protein kinase C eta
266	HSD17B3	P37058	Estradiol 17-beta-dehydrogenase 3
267	GABBR1	Q9UBS5	GABA-B receptor (by homology)
268	GABRA2	P47869	GABA A receptor alpha-2/beta-2/gamma-2
269	MAPK3	P27361	MAP kinase ERK1
270	FABP2	P12104	Fatty acid binding protein intestinal
271	ACE	P12821	Angiotensin-converting enzyme
272	TYR	P14679	Tyrosinase
273	AHR	P35869	Aryl hydrocarbon receptor
274	ESRRA	P11474	Estrogen-related receptor alpha
275	MPG	P29372	DNA-3-methyladenine glycosylase
276	SLC22A12	Q96S37	Solute carrier family 22 member 12
277	APEX1	P27695	DNA-(apurinic or apyrimidinic site) lyase
278	NUAK1	O60285	NUAK family SNF1-like kinase 1
279	AKR1C4	P17516	Aldo-keto reductase family 1 member C4 (by homology)
280	AKR1A1	P14550	Aldehyde reductase (by homology)
281	PFKFB3	Q16875	6-phosphofructo-2-kinase/fructose-2,6-bisphosphatase 3
282	CDK2	P24941	Cyclin-dependent kinase 2
283	ERBB2	P04626	Receptor protein-tyrosine kinase erbB-2
284	FLT1	P17948	Vascular endothelial growth factor receptor 1
285	SELP	P16109	P-selectin
286	BRAF	P15056	Serine/threonine-protein kinase B-raf
287	SIRT2	Q8IXJ6	NAD-dependent deacetylase sirtuin 2
288	FASN	P49327	Fatty acid synthase
289	SIRT5	Q9NXA8	NAD-dependent protein deacylase sirtuin-5, mitochondrial
290	SIRT1	Q96EB6	NAD-dependent deacetylase sirtuin 1
291	TNFRSF1A	P19438	Tumor necrosis factor receptor R1
292	TNF	P01375	TNF-alpha
293	CD81	P60033	CD81 antigen
294	PTGER4	P35408	Prostanoid EP4 receptor (by homology)
295	PTGFR	P43088	Prostanoid FP receptor
296	PTGER3	P43115	Prostanoid EP3 receptor
297	PTGDR	Q13258	Prostanoid DP receptor
298	LTB4R	Q15722	Leukotriene B4 receptor 1
299	CTSD	P07339	Cathepsin D
300	SRD5A1	P18405	Steroid 5-alpha-reductase 1
301	NR1I2	O75469	Pregnane X receptor
302	SLC22A6	Q4U2R8	Solute carrier family 22 member 6 (by homology)
303	TRPV1	Q8NER1	Vanilloid receptor
304	TACR2	P21452	Neurokinin 2 receptor
305	SF3B3	Q15393	Splicing factor 3B subunit 3
306	IKBKB	O14920	Inhibitor of nuclear factor kappa B kinase beta subunit
307	IL1B	P01584	Interleukin-1 beta
308	TRPA1	O75762	Transient receptor potential cation channel subfamily A member 1
309	GRIK1	P39086	Glutamate receptor ionotropic kainate 1
310	GRIK2	Q13002	Glutamate receptor ionotropic kainate 2
311	IL6	P05231	Interleukin-6
312	ADAM17	P78536	ADAM17
313	GLUL	P15104	Glutamine synthetase
314	METAP2	P50579	Methionine aminopeptidase 2
315	PRKCG	P05129	Protein kinase C gamma
316	PRKCB	P05771	Protein kinase C beta
317	PRKCE	Q02156	Protein kinase C epsilon
318	PGGT1B	P53609	Geranylgeranyl transferase type I
319	VAV1	P15498	Proto-oncogene vav
320	TRPV4	Q9HBA0	Transient receptor potential cation channel subfamily V member 4 (by homology)
321	JUN	P05412	Proto-oncogene c-JUN
322	F2RL1	P55085	Proteinase-activated receptor 2
323	KCNA3	P22001	Voltage-gated potassium channel subunit Kv1.3
324	LPAR6	P43657	Lysophosphatidic acid receptor 6
325	LPAR3	Q9UBY5	Lysophosphatidic acid receptor Edg-7
326	ENPP2	Q13822	Autotaxin
327	LPAR2	Q9HBW0	Lysophosphatidic acid receptor Edg-4
328	LPAR1	Q92633	Lysophosphatidic acid receptor Edg-2
329	LPAR5	Q9H1C0	Lysophosphatidic acid receptor 5
330	LPAR4	Q99677	Lysophosphatidic acid receptor 4
331	RPS6KA3	P51812	Ribosomal protein S6 kinase alpha 3
332	NQO2	P16083	Quinone reductase 2
333	NMUR2	Q9GZQ4	Neuromedin-U receptor 2
334	ALDH2	P05091	Aldehyde dehydrogenase
335	MCL1	Q07820	Induced myeloid leukemia cell differentiation protein Mcl-1
336	ODC1	P11926	Ornithine decarboxylase
337	MAPK9	P45984	c-Jun N-terminal kinase 2
338	MAP2K1	Q02750	Dual specificity mitogen-activated protein kinase kinase 1
339	LYPLA1	O75608	Acyl-protein thioesterase 1
340	LYPLA2	O95372	Acyl-protein thioesterase 2
341	ITGA2B	P08514	Integrin alpha-IIb/beta-3
342	CHRNA4	P43681	Neuronal acetylcholine receptor; alpha4/beta2
343	CHRNA3	P32297	Neuronal acetylcholine receptor; alpha3/beta4
344	CHRNA7	P36544	Neuronal acetylcholine receptor protein alpha-7 subunit
345	MME	P08473	Neprilysin
346	EPHX1	P07099	Epoxide hydrolase 1
347	FUCA1	P04066	Alpha-L-fucosidase I
348	FKBP1A	P62942	FK506-binding protein 1A
349	REN	P00797	Renin
350	DNM1	Q05193	Dynamin-1
351	DNPEP	Q9ULA0	Aspartyl aminopeptidase
352	PLA2G2C	Q5R387	Phospholipase A2 group IIC
353	DPP4	P27487	Dipeptidyl peptidase IV
354	EPHX2	P34913	Epoxide hydratase
355	GRM3	Q14832	Metabotropic glutamate receptor 3
356	GRM8	O00222	Metabotropic glutamate receptor 8
357	GRM6	O15303	Metabotropic glutamate receptor 6
358	GRM2	Q14416	Metabotropic glutamate receptor 2
359	UGCG	Q16739	Ceramide glucosyltransferase
360	GBA	P04062	Beta-glucocerebrosidase
361	GBA2	Q9HCG7	Beta-glucosidase
362	HRH3	Q9Y5N1	Histamine H3 receptor
363	HSD17B7	P56937	3-keto-steroid reductase
364	PDE4B	Q07343	Phosphodiesterase 4B
365	NAE1	Q13564	NEDD8-activating enzyme E1 regulatory subunit
1461			#N/A
1462			#N/A
1463			#N/A
1464			#N/A
1465			#N/A
1466			#N/A
1467			#N/A
1468			#N/A
1469			#N/A
1470			#N/A
1471			#N/A
1472			#N/A
1473			#N/A
1474			#N/A
1475			#N/A
1476			#N/A
1477			#N/A
1478			#N/A
1479			#N/A
1480			#N/A
1481			#N/A
1482			#N/A
1483			#N/A
1484			#N/A
1485			#N/A
1486			#N/A
1487			#N/A
1488			#N/A
1489			#N/A
1490			#N/A
1491			#N/A
1492			#N/A
1493			#N/A
1494			#N/A
1495			#N/A
1496			#N/A
1497			#N/A
1498			#N/A
1499			#N/A
1500			#N/A
1501			#N/A
1502			#N/A
1503			#N/A
1504			#N/A
1505			#N/A
1506			#N/A
1507			#N/A
1508			#N/A
1509			#N/A
1510			#N/A
1511			#N/A
1512			#N/A
1513			#N/A
1514			#N/A
1515			#N/A
1516			#N/A
1517			#N/A
1518			#N/A
1519			#N/A
1520			#N/A
1521			#N/A
1522			#N/A
1523			#N/A
1524			#N/A
1525			#N/A
1526			#N/A
1527			#N/A
1528			#N/A
1529			#N/A
1530			#N/A
1531			#N/A
1532			#N/A
1533			#N/A
1534			#N/A
1535			#N/A
1536			#N/A
1537			#N/A
1538			#N/A
1539			#N/A
1540			#N/A
1541			#N/A
1542			#N/A
1543			#N/A
1544			#N/A
1545			#N/A
1546			#N/A
1547			#N/A
1548			#N/A
1549			#N/A
1550			#N/A
1551			#N/A
1552			#N/A
1553			#N/A
1554			#N/A
1555			#N/A
1556			#N/A
1557			#N/A
1558			#N/A
1559			#N/A
1560			#N/A
1561			#N/A
1562			#N/A
1563			#N/A
1564			#N/A
1565			#N/A
1566			#N/A
1567			#N/A
1568			#N/A
1569			#N/A
1570			#N/A
1571			#N/A
1572			#N/A
1573			#N/A
1574			#N/A
1575			#N/A
1576			#N/A
1577			#N/A
1578			#N/A
1579			#N/A
1580			#N/A
1581			#N/A
1582			#N/A
1583			#N/A
1584			#N/A
1585			#N/A
1586			#N/A
1587			#N/A
1588			#N/A
1589			#N/A
1590			#N/A
1591			#N/A
1592			#N/A
1593			#N/A
1594			#N/A
1595			#N/A
1596			#N/A
1597			#N/A
1598			#N/A
1599			#N/A
1600			#N/A
1601			#N/A
1602			#N/A
1603			#N/A
1604			#N/A
1605			#N/A
1606			#N/A
1607			#N/A
1608			#N/A
1609			#N/A
1610			#N/A
1611			#N/A
1612			#N/A
1613			#N/A
1614			#N/A
1615			#N/A
1616			#N/A
1617			#N/A
1618			#N/A
1619			#N/A
1620			#N/A
1621			#N/A
1622			#N/A
1623			#N/A
1624			#N/A
1625			#N/A
1626			#N/A
1627			#N/A
1628			#N/A
1629			#N/A
1630			#N/A
1631			#N/A
1632			#N/A
1633			#N/A
1634			#N/A
1635			#N/A
1636			#N/A
1637			#N/A
1638			#N/A
1639			#N/A
1640			#N/A
1641			#N/A
1642			#N/A
1643			#N/A
1644			#N/A
1645			#N/A
1646			#N/A
1647			#N/A
1648			#N/A
1649			#N/A
1650			#N/A
1651			#N/A
1652			#N/A
1653			#N/A
1654			#N/A
1655			#N/A
1656			#N/A
1657			#N/A
1658			#N/A
1659			#N/A
1660			#N/A
1661			#N/A
1662			#N/A
1663			#N/A
1664			#N/A
1665			#N/A
1666			#N/A
1667			#N/A
1668			#N/A
1669			#N/A
1670			#N/A
1671			#N/A
1672			#N/A
1673			#N/A
1674			#N/A
1675			#N/A
1676			#N/A
1677			#N/A
1678			#N/A
1679			#N/A
1680			#N/A
1681			#N/A
1682			#N/A
1683			#N/A
1684			#N/A
1685			#N/A
1686			#N/A
1687			#N/A
1688			#N/A
1689			#N/A
1690			#N/A
1691			#N/A
1692			#N/A
1693			#N/A
1694			#N/A
1695			#N/A
1696			#N/A
1697			#N/A
1698			#N/A
1699			#N/A
1700			#N/A
1701			#N/A
1702			#N/A
1703			#N/A
1704			#N/A
1705			#N/A
1706			#N/A
1707			#N/A
1708			#N/A
1709			#N/A
1710			#N/A
1711			#N/A
1712			#N/A
1713			#N/A
1714			#N/A
1715			#N/A
1716			#N/A
1717			#N/A
1718			#N/A
1719			#N/A
1720			#N/A
1721			#N/A
1722			#N/A
1723			#N/A
1724			#N/A
1725			#N/A
1726			#N/A
1727			#N/A
1728			#N/A
1729			#N/A
1730			#N/A
1731			#N/A
1732			#N/A
1733			#N/A
1734			#N/A
1735			#N/A
1736			#N/A
1737			#N/A
1738			#N/A
1739			#N/A
1740			#N/A
1741			#N/A
1742			#N/A
1743			#N/A
1744			#N/A
1745			#N/A
1746			#N/A
1747			#N/A
1748			#N/A
1749			#N/A
1750			#N/A
1751			#N/A
1752			#N/A
1753			#N/A
1754			#N/A
1755			#N/A
1756			#N/A
1757			#N/A
1758			#N/A
1759			#N/A
1760			#N/A
1761			#N/A
1762			#N/A
1763			#N/A
1764			#N/A
1765			#N/A
1766			#N/A
1767			#N/A
1768			#N/A
1769			#N/A
1770			#N/A
1771			#N/A
1772			#N/A
1773			#N/A
1774			#N/A
1775			#N/A
1776			#N/A
1777			#N/A
1778			#N/A
1779			#N/A
1780			#N/A
1781			#N/A
1782			#N/A
1783			#N/A
1784			#N/A
1785			#N/A
1786			#N/A
1787			#N/A
1788			#N/A
1789			#N/A
1790			#N/A
1791			#N/A
1792			#N/A
1793			#N/A
1794			#N/A
1795			#N/A
1796			#N/A
1797			#N/A
1798			#N/A
1799			#N/A
1800			#N/A
1801			#N/A
1802			#N/A
1803			#N/A
1804			#N/A
1805			#N/A
1806			#N/A
1807			#N/A
1808			#N/A
1809			#N/A
1810			#N/A
1811			#N/A
1812			#N/A
1813			#N/A
1814			#N/A
1815			#N/A
1816			#N/A
1817			#N/A
1818			#N/A
1819			#N/A
1820			#N/A
1821			#N/A
1822			#N/A
1823			#N/A
1824			#N/A
1825			#N/A
1826			#N/A
1827			#N/A
1828			#N/A
1829			#N/A
1830			#N/A
1831			#N/A
1832			#N/A
1833			#N/A
1834			#N/A
1835			#N/A
1836			#N/A
1837			#N/A
1838			#N/A
1839			#N/A
1840			#N/A
1841			#N/A
1842			#N/A
1843			#N/A
1844			#N/A
1845			#N/A
1846			#N/A
1847			#N/A
1848			#N/A
1849			#N/A
1850			#N/A
1851			#N/A
1852			#N/A
1853			#N/A
1854			#N/A
1855			#N/A
1856			#N/A
1857			#N/A
1858			#N/A
1859			#N/A
1860			#N/A
1861			#N/A
1862			#N/A
1863			#N/A
1864			#N/A
1865			#N/A
1866			#N/A
1867			#N/A
1868			#N/A
1869			#N/A
1870			#N/A
1871			#N/A
1872			#N/A
1873			#N/A
1874			#N/A
1875			#N/A
1876			#N/A
1877			#N/A
1878			#N/A
1879			#N/A
1880			#N/A
1881			#N/A
1882			#N/A
1883			#N/A
1884			#N/A
1885			#N/A
1886			#N/A
1887			#N/A
1888			#N/A
1889			#N/A
1890			#N/A
1891			#N/A
1892			#N/A
1893			#N/A
1894			#N/A
1895			#N/A
1896			#N/A
1897			#N/A
1898			#N/A
1899			#N/A
1900			#N/A
1901			#N/A
1902			#N/A
1903			#N/A
1904			#N/A
1905			#N/A
1906			#N/A
1907			#N/A
1908			#N/A
1909			#N/A
1910			#N/A
1911			#N/A
1912			#N/A
1913			#N/A
1914			#N/A
1915			#N/A
1916			#N/A
1917			#N/A
1918			#N/A
1919			#N/A
1920			#N/A
1921			#N/A
1922			#N/A
1923			#N/A
1924			#N/A
1925			#N/A
1926			#N/A
1927			#N/A
1928			#N/A
1929			#N/A
1930			#N/A
1931			#N/A
1932			#N/A
1933			#N/A
1934			#N/A
1935			#N/A
1936			#N/A
1937			#N/A
1938			#N/A
1939			#N/A
1940			#N/A
1941			#N/A
1942			#N/A
1943			#N/A
1944			#N/A
1945			#N/A
1946			#N/A
1947			#N/A
1948			#N/A
1949			#N/A
1950			#N/A
1951			#N/A
1952			#N/A
1953			#N/A
1954			#N/A
1955			#N/A
1956			#N/A
1957			#N/A
1958			#N/A
1959			#N/A
1960			#N/A
1961			#N/A
1962			#N/A
1963			#N/A
1964			#N/A
1965			#N/A
1966			#N/A
1967			#N/A
1968			#N/A
1969			#N/A
1970			#N/A
1971			#N/A
1972			#N/A
1973			#N/A
1974			#N/A
1975			#N/A
1976			#N/A
1977			#N/A
1978			#N/A
1979			#N/A
1980			#N/A
1981			#N/A
1982			#N/A
1983			#N/A
1984			#N/A
1985			#N/A
1986			#N/A
1987			#N/A
1988			#N/A
1989			#N/A
1990			#N/A
1991			#N/A
1992			#N/A
1993			#N/A
1994			#N/A
1995			#N/A
1996			#N/A
1997			#N/A
1998			#N/A
1999			#N/A
2000			#N/A
2001			#N/A
2002			#N/A
2003			#N/A
2004			#N/A
2005			#N/A
2006			#N/A
2007			#N/A
2008			#N/A
2009			#N/A
2010			#N/A
2011			#N/A
2012			#N/A
2013			#N/A
2014			#N/A
2015			#N/A
2016			#N/A
2017			#N/A
2018			#N/A
2019			#N/A
2020			#N/A
2021			#N/A
2022			#N/A
2023			#N/A
2024			#N/A
2025			#N/A
2026			#N/A
2027			#N/A
2028			#N/A
2029			#N/A
2030			#N/A
2031			#N/A
2032			#N/A
2033			#N/A
2034			#N/A
2035			#N/A
2036			#N/A
2037			#N/A
2038			#N/A
2039			#N/A
2040			#N/A
2041			#N/A
2042			#N/A
2043			#N/A
2044			#N/A
2045			#N/A
2046			#N/A
2047			#N/A
2048			#N/A
2049			#N/A
2050			#N/A
2051			#N/A
2052			#N/A
2053			#N/A
2054			#N/A
2055			#N/A
2056			#N/A
2057			#N/A
2058			#N/A
2059			#N/A
2060			#N/A
2061			#N/A
2062			#N/A
2063			#N/A
2064			#N/A
2065			#N/A
2066			#N/A
2067			#N/A
2068			#N/A
2069			#N/A
2070			#N/A
2071			#N/A
2072			#N/A
2073			#N/A
2074			#N/A
2075			#N/A
2076			#N/A
2077			#N/A
2078			#N/A
2079			#N/A
2080			#N/A
2081			#N/A
2082			#N/A
2083			#N/A
2084			#N/A
2085			#N/A
2086			#N/A
2087			#N/A
2088			#N/A
2089			#N/A
2090			#N/A
2091			#N/A
2092			#N/A
2093			#N/A
2094			#N/A
2095			#N/A
2096			#N/A
2097			#N/A
2098			#N/A
2099			#N/A
2100			#N/A
2101			#N/A
2102			#N/A
2103			#N/A
2104			#N/A
2105			#N/A
2106			#N/A
2107			#N/A
2108			#N/A
2109			#N/A
2110			#N/A
2111			#N/A
2112			#N/A
2113			#N/A
2114			#N/A
2115			#N/A
2116			#N/A
2117			#N/A
2118			#N/A
2119			#N/A
2120			#N/A
2121			#N/A
2122			#N/A
2123			#N/A
2124			#N/A
2125			#N/A
2126			#N/A
2127			#N/A
2128			#N/A
2129			#N/A
2130			#N/A
2131			#N/A
2132			#N/A
2133			#N/A
2134			#N/A
2135			#N/A
2136			#N/A
2137			#N/A
2138			#N/A
2139			#N/A
2140			#N/A
2141			#N/A
2142			#N/A
2143			#N/A
2144			#N/A
2145			#N/A
2146			#N/A
2147			#N/A
2148			#N/A
2149			#N/A
2150			#N/A
2151			#N/A
2152			#N/A
2153			#N/A
2154			#N/A
2155			#N/A
2156			#N/A
2157			#N/A
2158			#N/A
2159			#N/A
2160			#N/A
2161			#N/A
2162			#N/A
2163			#N/A
2164			#N/A
2165			#N/A
2166			#N/A
2167			#N/A
2168			#N/A
2169			#N/A
2170			#N/A
2171			#N/A
2172			#N/A
2173			#N/A
2174			#N/A
2175			#N/A
2176			#N/A
2177			#N/A
2178			#N/A
2179			#N/A
2180			#N/A
2181			#N/A
2182			#N/A
2183			#N/A
2184			#N/A
2185			#N/A
2186			#N/A
2187			#N/A
2188			#N/A
2189			#N/A
2190			#N/A
2191			#N/A
2192			#N/A
2193			#N/A
2194			#N/A
2195			#N/A
2196			#N/A
2197			#N/A
2198			#N/A
2199			#N/A
2200			#N/A
2201			#N/A
2202			#N/A
2203			#N/A
2204			#N/A
2205			#N/A
2206			#N/A
2207			#N/A
2208			#N/A
2209			#N/A
2210			#N/A
2211			#N/A
2212			#N/A
2213			#N/A
2214			#N/A
2215			#N/A
2216			#N/A
2217			#N/A
2218			#N/A
2219			#N/A
2220			#N/A
2221			#N/A
2222			#N/A
2223			#N/A
2224			#N/A
2225			#N/A
2226			#N/A
2227			#N/A
2228			#N/A
2229			#N/A
2230			#N/A
2231			#N/A
2232			#N/A
2233			#N/A
2234			#N/A
2235			#N/A
2236			#N/A
2237			#N/A
2238			#N/A
2239			#N/A
2240			#N/A
2241			#N/A
2242			#N/A
2243			#N/A
2244			#N/A
2245			#N/A
2246			#N/A
2247			#N/A
2248			#N/A
2249			#N/A
2250			#N/A
2251			#N/A
2252			#N/A
2253			#N/A
2254			#N/A
2255			#N/A
2256			#N/A
2257			#N/A
2258			#N/A
2259			#N/A
2260			#N/A
2261			#N/A
2262			#N/A
2263			#N/A
2264			#N/A
2265			#N/A
2266			#N/A
2267			#N/A
2268			#N/A
2269			#N/A
2270			#N/A
2271			#N/A
2272			#N/A
2273			#N/A
2274			#N/A
2275			#N/A
2276			#N/A
2277			#N/A
2278			#N/A
2279			#N/A
2280			#N/A
2281			#N/A
2282			#N/A
2283			#N/A
2284			#N/A
2285			#N/A
2286			#N/A
2287			#N/A
2288			#N/A
2289			#N/A
2290			#N/A
2291			#N/A
2292			#N/A
2293			#N/A
2294			#N/A
2295			#N/A
2296			#N/A
2297			#N/A
2298			#N/A
2299			#N/A
2300			#N/A
2301			#N/A
2302			#N/A
2303			#N/A
2304			#N/A
2305			#N/A
2306			#N/A
2307			#N/A
2308			#N/A
2309			#N/A
2310			#N/A
2311			#N/A
2312			#N/A
2313			#N/A
2314			#N/A
2315			#N/A
2316			#N/A
2317			#N/A
2318			#N/A
2319			#N/A
2320			#N/A
2321			#N/A
2322			#N/A
2323			#N/A
2324			#N/A
2325			#N/A
2326			#N/A
2327			#N/A
2328			#N/A
2329			#N/A
2330			#N/A
2331			#N/A
2332			#N/A
2333			#N/A
2334			#N/A
2335			#N/A
2336			#N/A
2337			#N/A
2338			#N/A
2339			#N/A
2340			#N/A
2341			#N/A
2342			#N/A
2343			#N/A
2344			#N/A
2345			#N/A
2346			#N/A
2347			#N/A
2348			#N/A
2349			#N/A
2350			#N/A
2351			#N/A
2352			#N/A
2353			#N/A
2354			#N/A
2355			#N/A
2356			#N/A
2357			#N/A
2358			#N/A
2359			#N/A
2360			#N/A
2361			#N/A
2362			#N/A
2363			#N/A
2364			#N/A
2365			#N/A
2366			#N/A
2367			#N/A
2368			#N/A
2369			#N/A
2370			#N/A
2371			#N/A
2372			#N/A
2373			#N/A
2374			#N/A
2375			#N/A
2376			#N/A
2377			#N/A
2378			#N/A
2379			#N/A
2380			#N/A
2381			#N/A
2382			#N/A
2383			#N/A
2384			#N/A
2385			#N/A
2386			#N/A
2387			#N/A
2388			#N/A
2389			#N/A
2390			#N/A
2391			#N/A
2392			#N/A
2393			#N/A
2394			#N/A
2395			#N/A
2396			#N/A
2397			#N/A
2398			#N/A
2399			#N/A
2400			#N/A
2401			#N/A
2402			#N/A
2403			#N/A
2404			#N/A
2405			#N/A
2406			#N/A
2407			#N/A
2408			#N/A
2409			#N/A
2410			#N/A
2411			#N/A
2412			#N/A
2413			#N/A
2414			#N/A
2415			#N/A
2416			#N/A
2417			#N/A
2418			#N/A
2419			#N/A
2420			#N/A
2421			#N/A
2422			#N/A
2423			#N/A
2424			#N/A
2425			#N/A
2426			#N/A
2427			#N/A
2428			#N/A
2429			#N/A
2430			#N/A
2431			#N/A
2432			#N/A
2433			#N/A
2434			#N/A
2435			#N/A
2436			#N/A
2437			#N/A
2438			#N/A
2439			#N/A
2440			#N/A
2441			#N/A
2442			#N/A
2443			#N/A
2444			#N/A
2445			#N/A
2446			#N/A
2447			#N/A
2448			#N/A
2449			#N/A
2450			#N/A
2451			#N/A
2452			#N/A
2453			#N/A
2454			#N/A
2455			#N/A
2456			#N/A
2457			#N/A
2458			#N/A
2459			#N/A
2460			#N/A
2461			#N/A
2462			#N/A
2463			#N/A
2464			#N/A
2465			#N/A
2466			#N/A
2467			#N/A
2468			#N/A
2469			#N/A
2470			#N/A
2471			#N/A
2472			#N/A
2473			#N/A
2474			#N/A
2475			#N/A
2476			#N/A
2477			#N/A
2478			#N/A
2479			#N/A
2480			#N/A
2481			#N/A
2482			#N/A
2483			#N/A
2484			#N/A
2485			#N/A
2486			#N/A
2487			#N/A
2488			#N/A
2489			#N/A
2490			#N/A
2491			#N/A
2492			#N/A
2493			#N/A
2494			#N/A
2495			#N/A
2496			#N/A
2497			#N/A
2498			#N/A
2499			#N/A
2500			#N/A
2501			#N/A
2502			#N/A
2503			#N/A
2504			#N/A
2505			#N/A
2506			#N/A
2507			#N/A
2508			#N/A
2509			#N/A
2510			#N/A
2511			#N/A
2512			#N/A
2513			#N/A
2514			#N/A
2515			#N/A
2516			#N/A
2517			#N/A
2518			#N/A
2519			#N/A
2520			#N/A
2521			#N/A
2522			#N/A
2523			#N/A
2524			#N/A
2525			#N/A
2526			#N/A
2527			#N/A
2528			#N/A
2529			#N/A
2530			#N/A
2531			#N/A
2532			#N/A
2533			#N/A
2534			#N/A
2535			#N/A
2536			#N/A
2537			#N/A
2538			#N/A
2539			#N/A
2540			#N/A
2541			#N/A
2542			#N/A
2543			#N/A
2544			#N/A
2545			#N/A
2546			#N/A
2547			#N/A
2548			#N/A
2549			#N/A
2550			#N/A
2551			#N/A
2552			#N/A
2553			#N/A
2554			#N/A
2555			#N/A
2556			#N/A
2557			#N/A
2558			#N/A
2559			#N/A
2560			#N/A
2561			#N/A
2562			#N/A
2563			#N/A
2564			#N/A
2565			#N/A
2566			#N/A
2567			#N/A
2568			#N/A
2569			#N/A
2570			#N/A
2571			#N/A
2572			#N/A
2573			#N/A
2574			#N/A
2575			#N/A
2576			#N/A
2577			#N/A
2578			#N/A
2579			#N/A
2580			#N/A
2581			#N/A
2582			#N/A
2583			#N/A
2584			#N/A
2585			#N/A
2586			#N/A
2587			#N/A
2588			#N/A
2589			#N/A
2590			#N/A
2591			#N/A
2592			#N/A
2593			#N/A
2594			#N/A
2595			#N/A
2596			#N/A
2597			#N/A
2598			#N/A
2599			#N/A
2600			#N/A
2601			#N/A
2602			#N/A
2603			#N/A
2604			#N/A
2605			#N/A
2606			#N/A
2607			#N/A
2608			#N/A
2609			#N/A
2610			#N/A
2611			#N/A
2612			#N/A
2613			#N/A
2614			#N/A
2615			#N/A
2616			#N/A
2617			#N/A
2618			#N/A
2619			#N/A
2620			#N/A
2621			#N/A
2622			#N/A
2623			#N/A
2624			#N/A
2625			#N/A
2626			#N/A
2627			#N/A
2628			#N/A
2629			#N/A
2630			#N/A
2631			#N/A
2632			#N/A
2633			#N/A
2634			#N/A
2635			#N/A
2636			#N/A
2637			#N/A
2638			#N/A
2639			#N/A
2640			#N/A
2641			#N/A
2642			#N/A
2643			#N/A
2644			#N/A
2645			#N/A
2646			#N/A
2647			#N/A
2648			#N/A
2649			#N/A
2650			#N/A
2651			#N/A
2652			#N/A
2653			#N/A
2654			#N/A
2655			#N/A
2656			#N/A
2657			#N/A
2658			#N/A
2659			#N/A
2660			#N/A
2661			#N/A
2662			#N/A
2663			#N/A
2664			#N/A
2665			#N/A
2666			#N/A
2667			#N/A
2668			#N/A
2669			#N/A
2670			#N/A
2671			#N/A
2672			#N/A
2673			#N/A
2674			#N/A
2675			#N/A
2676			#N/A
2677			#N/A
2678			#N/A
2679			#N/A
2680			#N/A
2681			#N/A
2682			#N/A
2683			#N/A
2684			#N/A
2685			#N/A
2686			#N/A
2687			#N/A
2688			#N/A
2689			#N/A
2690			#N/A
2691			#N/A
2692			#N/A
2693			#N/A
2694			#N/A
2695			#N/A
2696			#N/A
2697			#N/A
2698			#N/A
2699			#N/A
2700			#N/A
2701			#N/A
2702			#N/A
2703			#N/A
2704			#N/A
2705			#N/A
2706			#N/A
2707			#N/A
2708			#N/A
2709			#N/A
2710			#N/A
2711			#N/A
2712			#N/A
2713			#N/A
2714			#N/A
2715			#N/A
2716			#N/A
2717			#N/A
2718			#N/A
2719			#N/A
2720			#N/A
2721			#N/A
2722			#N/A
2723			#N/A
2724			#N/A
2725			#N/A
2726			#N/A
2727			#N/A
2728			#N/A
2729			#N/A
2730			#N/A
2731			#N/A
2732			#N/A
2733			#N/A
2734			#N/A
2735			#N/A
2736			#N/A
2737			#N/A
