# Supplementary material for: Prediction of the Molecular Mechanisms Underlying Erlong Zuoci Treatment of Age-Related Hearing Loss via Network Pharmacology-Based Analyses Combined with Experimental Validation
Source: Front Pharmacol. 2021 Nov 23;12:719267. doi: 10.3389/fphar.2021.719267 (PMC8650627; doi:10.3389/fphar.2021.719267)
Supplement: Supplementary file 2 [file DataSheet4.xlsx]

## Sheet: Table S11
Supplementary Table S11: GOTERM enrichment analysis for target obtained after cluster analysis of drug-diease gene PPI.
MCODE	Category	Term	Count	%	PValue	Genes	List Total	Pop Hits	Pop Total	Fold Enrichment	Bonferroni	Benjamini	FDR
Cluster 1	GOTERM_BP_DIRECT	GO:0007194~negative regulation of adenylate cyclase activity	8	57.1429	5.60703e-18	OPRM1, GRM3, GRM2, DRD3, DRD2, DRD4, ADRA2A, GABBR1	14	23	16792	417.193	1.58118e-15	1.58118e-15	7.42196e-15
Cluster 1	GOTERM_BP_DIRECT	GO:0001975~response to amphetamine	4	28.5714	1.6091e-06	DRD3, DRD2, DRD4, CNR2	14	31	16792	154.765	0.000453663	0.000226857	0.00212992
Cluster 1	GOTERM_BP_DIRECT	GO:0034776~response to histamine	3	21.4286	1.65912e-06	DRD3, DRD2, DRD4	14	3	16792	1199.43	0.000467762	0.000155945	0.00219613
Cluster 1	GOTERM_BP_DIRECT	GO:0042220~response to cocaine	4	28.5714	1.77476e-06	OPRM1, DRD3, DRD2, CNR1	14	32	16792	149.929	0.000500358	0.000125113	0.00234921
Cluster 1	GOTERM_BP_DIRECT	GO:0007187~G-protein coupled receptor signaling pathway, coupled to cyclic nucleotide second messenger	4	28.5714	5.39774e-06	OPRM1, SSTR2, CNR1, CNR2	14	46	16792	104.298	0.00152101	0.000304387	0.00714469
Cluster 1	GOTERM_BP_DIRECT	GO:0007195~adenylate cyclase-inhibiting dopamine receptor signaling pathway	3	21.4286	5.52556e-06	DRD3, DRD2, DRD4	14	5	16792	719.657	0.001557	0.000259668	0.00731387
Cluster 1	GOTERM_BP_DIRECT	GO:0007268~chemical synaptic transmission	5	35.7143	2.62939e-05	OPRM1, SSTR2, GRM3, HTR1A, GRM2	14	240	16792	24.9881	0.00738757	0.00105872	0.0347994
Cluster 1	GOTERM_BP_DIRECT	GO:0048149~behavioral response to ethanol	3	21.4286	3.0311e-05	OPRM1, DRD2, DRD4	14	11	16792	327.117	0.00851141	0.00106791	0.0401149
Cluster 1	GOTERM_BP_DIRECT	GO:0042417~dopamine metabolic process	3	21.4286	3.0311e-05	DRD3, DRD2, DRD4	14	11	16792	327.117	0.00851141	0.00106791	0.0401149
Cluster 1	GOTERM_BP_DIRECT	GO:0007626~locomotory behavior	4	28.5714	3.33103e-05	OPRM1, APP, DRD3, DRD2	14	84	16792	57.1156	0.00934967	0.00104319	0.0440834
Cluster 1	GOTERM_BP_DIRECT	GO:0050709~negative regulation of protein secretion	3	21.4286	4.2949e-05	DRD3, DRD2, DRD4	14	13	16792	276.791	0.0120388	0.00121046	0.0568362
Cluster 1	GOTERM_BP_DIRECT	GO:0001963~synaptic transmission, dopaminergic	3	21.4286	4.2949e-05	DRD3, DRD2, DRD4	14	13	16792	276.791	0.0120388	0.00121046	0.0568362
Cluster 1	GOTERM_BP_DIRECT	GO:0048148~behavioral response to cocaine	3	21.4286	5.00853e-05	DRD3, DRD2, DRD4	14	14	16792	257.02	0.0140251	0.00128321	0.066277
Cluster 1	GOTERM_BP_DIRECT	GO:0051966~regulation of synaptic transmission, glutamatergic	3	21.4286	0.000138702	GRM3, GRM2, CNR1	14	23	16792	156.447	0.0383615	0.00325441	0.183442
Cluster 1	GOTERM_BP_DIRECT	GO:0043278~response to morphine	3	21.4286	0.000138702	DRD3, DRD2, CNR1	14	23	16792	156.447	0.0383615	0.00325441	0.183442
Cluster 1	GOTERM_BP_DIRECT	GO:0050482~arachidonic acid secretion	3	21.4286	0.000151245	DRD3, DRD2, DRD4	14	24	16792	149.929	0.0417574	0.00327573	0.200016
Cluster 1	GOTERM_BP_DIRECT	GO:0045776~negative regulation of blood pressure	3	21.4286	0.000237751	DRD3, DRD2, CNR1	14	30	16792	119.943	0.0648552	0.00477811	0.314251
Cluster 1	GOTERM_BP_DIRECT	GO:0008542~visual learning	3	21.4286	0.000537557	APP, DRD3, DRD2	14	45	16792	79.9619	0.140695	0.0100579	0.709221
Cluster 1	GOTERM_BP_DIRECT	GO:0019233~sensory perception of pain	3	21.4286	0.000717803	OPRM1, CNR1, CNR2	14	52	16792	69.1978	0.183308	0.0125761	0.945985
Cluster 1	GOTERM_BP_DIRECT	GO:0090325~regulation of locomotion involved in locomotory behavior	2	14.2857	0.0015478	DRD3, DRD2	14	2	16792	1199.43	0.353911	0.0253679	2.02952
Cluster 1	GOTERM_BP_DIRECT	GO:0006874~cellular calcium ion homeostasis	3	21.4286	0.00227473	DRD3, DRD2, DRD4	14	93	16792	38.6912	0.473868	0.035049	2.96948
Cluster 1	GOTERM_BP_DIRECT	GO:0060160~negative regulation of dopamine receptor signaling pathway	2	14.2857	0.00232088	DRD3, DRD2	14	3	16792	799.619	0.480686	0.0338988	3.02887
Cluster 1	GOTERM_BP_DIRECT	GO:0038171~cannabinoid signaling pathway	2	14.2857	0.00232088	CNR1, CNR2	14	3	16792	799.619	0.480686	0.0338988	3.02887
Cluster 1	GOTERM_BP_DIRECT	GO:0046717~acid secretion	2	14.2857	0.00232088	DRD3, DRD2	14	3	16792	799.619	0.480686	0.0338988	3.02887
Cluster 1	GOTERM_BP_DIRECT	GO:0051586~positive regulation of dopamine uptake involved in synaptic transmission	2	14.2857	0.00232088	DRD2, DRD4	14	3	16792	799.619	0.480686	0.0338988	3.02887
Cluster 1	GOTERM_BP_DIRECT	GO:0033602~negative regulation of dopamine secretion	2	14.2857	0.00232088	DRD2, CNR1	14	3	16792	799.619	0.480686	0.0338988	3.02887
Cluster 1	GOTERM_BP_DIRECT	GO:0045759~negative regulation of action potential	2	14.2857	0.00309339	CNR1, CNR2	14	4	16792	599.714	0.582591	0.042744	4.01808
Cluster 1	GOTERM_BP_DIRECT	GO:0033004~negative regulation of mast cell activation	2	14.2857	0.00309339	CNR1, CNR2	14	4	16792	599.714	0.582591	0.042744	4.01808
Cluster 1	GOTERM_BP_DIRECT	GO:0031622~positive regulation of fever generation	2	14.2857	0.00386536	PTGER3, CNR1	14	5	16792	479.771	0.664504	0.0506776	4.99726
Cluster 1	GOTERM_BP_DIRECT	GO:0051584~regulation of dopamine uptake involved in synaptic transmission	2	14.2857	0.00386536	DRD3, DRD2	14	5	16792	479.771	0.664504	0.0506776	4.99726
Cluster 1	GOTERM_BP_DIRECT	GO:0030814~regulation of cAMP metabolic process	2	14.2857	0.00540764	DRD3, DRD2	14	7	16792	342.694	0.783268	0.0671438	6.92593
Cluster 1	GOTERM_BP_DIRECT	GO:0007196~adenylate cyclase-inhibiting G-protein coupled glutamate receptor signaling pathway	2	14.2857	0.00540764	GRM3, GRM2	14	7	16792	342.694	0.783268	0.0671438	6.92593
Cluster 1	GOTERM_BP_DIRECT	GO:0030432~peristalsis	2	14.2857	0.00540764	SSTR2, DRD2	14	7	16792	342.694	0.783268	0.0671438	6.92593
Cluster 1	GOTERM_BP_DIRECT	GO:0051001~negative regulation of nitric-oxide synthase activity	2	14.2857	0.00617795	CNR1, CNR2	14	8	16792	299.857	0.825806	0.0731671	7.87561
Cluster 1	GOTERM_BP_DIRECT	GO:0032496~response to lipopolysaccharide	3	21.4286	0.00689029	OPRM1, CNR1, CNR2	14	164	16792	21.9408	0.857696	0.0780286	8.74584
Cluster 1	GOTERM_BP_DIRECT	GO:1901386~negative regulation of voltage-gated calcium channel activity	2	14.2857	0.00694772	DRD2, DRD4	14	9	16792	266.54	0.859997	0.0756308	8.81566
Cluster 1	GOTERM_BP_DIRECT	GO:0051481~negative regulation of cytosolic calcium ion concentration	2	14.2857	0.00771693	OPRM1, DRD2	14	10	16792	239.886	0.887479	0.0805904	9.74617
Cluster 1	GOTERM_BP_DIRECT	GO:0042053~regulation of dopamine metabolic process	2	14.2857	0.00771693	HTR1A, DRD4	14	10	16792	239.886	0.887479	0.0805904	9.74617
Cluster 1	GOTERM_BP_DIRECT	GO:0002031~G-protein coupled receptor internalization	2	14.2857	0.0092537	DRD3, DRD2	14	12	16792	199.905	0.92732	0.0925345	11.579
Cluster 1	GOTERM_BP_DIRECT	GO:0035815~positive regulation of renal sodium excretion	2	14.2857	0.0092537	DRD3, DRD2	14	12	16792	199.905	0.92732	0.0925345	11.579
Cluster 1	GOTERM_BP_DIRECT	GO:0032228~regulation of synaptic transmission, GABAergic	2	14.2857	0.0092537	DRD2, CNR1	14	12	16792	199.905	0.92732	0.0925345	11.579
Cluster 1	GOTERM_BP_DIRECT	GO:0007191~adenylate cyclase-activating dopamine receptor signaling pathway	2	14.2857	0.0092537	OPRM1, DRD3	14	12	16792	199.905	0.92732	0.0925345	11.579
Cluster 1	GOTERM_BP_DIRECT	GO:0060134~prepulse inhibition	2	14.2857	0.0100213	DRD3, DRD2	14	13	16792	184.527	0.941589	0.0964624	12.4814
Cluster 1	GOTERM_BP_DIRECT	GO:0014059~regulation of dopamine secretion	2	14.2857	0.0100213	DRD3, DRD2	14	13	16792	184.527	0.941589	0.0964624	12.4814
Cluster 1	GOTERM_BP_DIRECT	GO:0030818~negative regulation of cAMP biosynthetic process	2	14.2857	0.0100213	DRD4, ADRA2A	14	13	16792	184.527	0.941589	0.0964624	12.4814
Cluster 1	GOTERM_BP_DIRECT	GO:0071880~adenylate cyclase-activating adrenergic receptor signaling pathway	2	14.2857	0.0146151	DRD2, ADRA2A	14	19	16792	126.256	0.984265	0.133392	17.7072
Cluster 1	GOTERM_BP_DIRECT	GO:0040014~regulation of multicellular organism growth	2	14.2857	0.0199498	APP, DRD3	14	26	16792	92.2637	0.996596	0.172564	23.4129
Cluster 1	GOTERM_BP_DIRECT	GO:0001662~behavioral fear response	2	14.2857	0.0222279	HTR1A, DRD4	14	29	16792	82.7192	0.998234	0.184931	25.7362
Cluster 1	GOTERM_BP_DIRECT	GO:0046676~negative regulation of insulin secretion	2	14.2857	0.0237439	DRD2, ADRA2A	14	31	16792	77.3825	0.99886	0.190847	27.246
Cluster 1	GOTERM_BP_DIRECT	GO:0035094~response to nicotine	2	14.2857	0.0282789	DRD2, CNR1	14	37	16792	64.834	0.999693	0.217404	31.5946
Cluster 1	GOTERM_BP_DIRECT	GO:0032467~positive regulation of cytokinesis	2	14.2857	0.0282789	DRD3, DRD2	14	37	16792	64.834	0.999693	0.217404	31.5946
Cluster 1	GOTERM_BP_DIRECT	GO:0051898~negative regulation of protein kinase B signaling	2	14.2857	0.0282789	DRD3, DRD2	14	37	16792	64.834	0.999693	0.217404	31.5946
Cluster 1	GOTERM_BP_DIRECT	GO:0007186~G-protein coupled receptor signaling pathway	4	28.5714	0.0292308	PTGER3, HTR1A, DRD3, ADRA2A	14	899	16792	5.33672	0.999767	0.218123	32.4763
Cluster 1	GOTERM_BP_DIRECT	GO:0032147~activation of protein kinase activity	2	14.2857	0.0342954	DRD2, ADRA2A	14	45	16792	53.3079	0.999947	0.245102	36.9934
Cluster 1	GOTERM_BP_DIRECT	GO:0030900~forebrain development	2	14.2857	0.035045	APP, SSTR2	14	46	16792	52.1491	0.999957	0.243797	37.6377
Cluster 1	GOTERM_BP_DIRECT	GO:0007193~adenylate cyclase-inhibiting G-protein coupled receptor signaling pathway	2	14.2857	0.0357941	SSTR2, GABBR1	14	47	16792	51.0395	0.999966	0.24256	38.2755
Cluster 1	GOTERM_BP_DIRECT	GO:0008285~negative regulation of cell proliferation	3	21.4286	0.036444	OPRM1, SSTR2, DRD2	14	396	16792	9.08658	0.999972	0.24081	38.8239
Cluster 1	GOTERM_BP_DIRECT	GO:0035176~social behavior	2	14.2857	0.0365427	DRD3, DRD4	14	48	16792	49.9762	0.999972	0.235995	38.9068
Cluster 1	GOTERM_BP_DIRECT	GO:0008344~adult locomotory behavior	2	14.2857	0.0395316	APP, DRD4	14	52	16792	46.1319	0.999989	0.247501	41.3685
Cluster 1	GOTERM_BP_DIRECT	GO:0032922~circadian regulation of gene expression	2	14.2857	0.0432556	DRD3, DRD2	14	57	16792	42.0852	0.999996	0.262243	44.3074
Cluster 1	GOTERM_BP_DIRECT	GO:0008284~positive regulation of cell proliferation	3	21.4286	0.0489737	HTR1A, DRD3, ADRA2A	14	466	16792	7.72164	0.999999	0.286197	48.5557
Cluster 1	GOTERM_BP_DIRECT	GO:0007200~phospholipase C-activating G-protein coupled receptor signaling pathway	2	14.2857	0.0499254	OPRM1, PTGER3	14	66	16792	36.3463	0.999999	0.285287	49.233
Cluster 1	GOTERM_CC_DIRECT	GO:0005887~integral component of plasma membrane	14	100	3.54253e-15	OPRM1, PTGER3, DRD3, DRD2, DRD4, GABBR1, GRM3, APP, SSTR2, HTR1A, GRM2, CNR1, CNR2, ADRA2A	14	1415	18224	12.8792	2.41585e-13	2.41585e-13	3.65263e-12
Cluster 1	GOTERM_CC_DIRECT	GO:0005886~plasma membrane	14	100	3.98379e-09	OPRM1, PTGER3, DRD3, DRD2, DRD4, GABBR1, GRM3, APP, SSTR2, HTR1A, GRM2, CNR1, CNR2, ADRA2A	14	4121	18224	4.42223	2.70898e-07	1.35449e-07	4.09842e-06
Cluster 1	GOTERM_CC_DIRECT	GO:0030424~axon	5	35.7143	1.40588e-05	APP, GRM3, GRM2, DRD2, CNR1	14	222	18224	29.3179	0.000955546	0.000318617	0.0144623
Cluster 1	GOTERM_CC_DIRECT	GO:0030425~dendrite	5	35.7143	7.03326e-05	HTR1A, GRM2, DRD2, CNR2, GABBR1	14	335	18224	19.4286	0.00477137	0.00119498	0.0723327
Cluster 1	GOTERM_CC_DIRECT	GO:0042734~presynaptic membrane	3	21.4286	0.000867095	GRM3, GRM2, GABBR1	14	62	18224	62.9862	0.0572819	0.0117283	0.88846
Cluster 1	GOTERM_CC_DIRECT	GO:0043197~dendritic spine	3	21.4286	0.00223533	APP, GRM3, DRD2	14	100	18224	39.0514	0.14116	0.0250432	2.27592
Cluster 1	GOTERM_CC_DIRECT	GO:0043204~perikaryon	3	21.4286	0.002507	OPRM1, DRD2, CNR2	14	106	18224	36.841	0.156917	0.0240894	2.54931
Cluster 1	GOTERM_CC_DIRECT	GO:0045121~membrane raft	3	21.4286	0.00913747	OPRM1, APP, CNR1	14	206	18224	18.957	0.464312	0.0750591	9.01139
Cluster 1	GOTERM_CC_DIRECT	GO:0098794~postsynapse	2	14.2857	0.0155855	OPRM1, DRD4	14	22	18224	118.338	0.65636	0.111912	14.922
Cluster 1	GOTERM_CC_DIRECT	GO:0030139~endocytic vesicle	2	14.2857	0.0378554	DRD3, DRD2	14	54	18224	48.2116	0.927499	0.230809	32.7672
Cluster 1	GOTERM_CC_DIRECT	GO:0016021~integral component of membrane	8	57.1429	0.0467149	OPRM1, APP, GRM3, PTGER3, GRM2, CNR1, CNR2, GABBR1	14	5163	18224	2.01699	0.96135	0.256023	38.8706
Cluster 1	GOTERM_MF_DIRECT	GO:0001591~dopamine neurotransmitter receptor activity, coupled via Gi/Go	3	21.4286	1.64167e-06	DRD3, DRD2, DRD4	14	3	16881	1205.79	8.70049e-05	8.70049e-05	0.00160169
Cluster 1	GOTERM_MF_DIRECT	GO:0004952~dopamine neurotransmitter receptor activity	3	21.4286	5.46749e-06	DRD3, DRD2, DRD4	14	5	16881	723.471	0.000289736	0.000144878	0.00533423
Cluster 1	GOTERM_MF_DIRECT	GO:0008144~drug binding	4	28.5714	2.42804e-05	DRD3, DRD2, CNR1, DRD4	14	76	16881	63.4624	0.00128605	0.000428866	0.0236866
Cluster 1	GOTERM_MF_DIRECT	GO:0035240~dopamine binding	3	21.4286	2.45503e-05	DRD3, DRD2, DRD4	14	10	16881	361.736	0.00130034	0.000325243	0.0239499
Cluster 1	GOTERM_MF_DIRECT	GO:0001641~group II metabotropic glutamate receptor activity	2	14.2857	0.00153965	GRM3, GRM2	14	2	16881	1205.79	0.0784185	0.0162002	1.49207
Cluster 1	GOTERM_MF_DIRECT	GO:0004949~cannabinoid receptor activity	2	14.2857	0.00230865	CNR1, CNR2	14	3	16881	803.857	0.115294	0.0202096	2.2298
Cluster 1	GOTERM_MF_DIRECT	GO:0001588~dopamine neurotransmitter receptor activity, coupled via Gs	2	14.2857	0.00461237	DRD3, DRD4	14	6	16881	401.929	0.217312	0.0343975	4.41026
Cluster 1	GOTERM_MF_DIRECT	GO:0008066~glutamate receptor activity	2	14.2857	0.00844101	GRM3, GRM2	14	11	16881	219.234	0.361908	0.0546112	7.93766
Cluster 1	GOTERM_MF_DIRECT	GO:0042923~neuropeptide binding	2	14.2857	0.0152983	OPRM1, SSTR2	14	20	16881	120.579	0.558279	0.0867872	13.9646
Cluster 1	GOTERM_MF_DIRECT	GO:0005246~calcium channel regulator activity	2	14.2857	0.0206015	GRM3, GRM2	14	27	16881	89.3175	0.66822	0.10446	18.3802
Cluster 1	GOTERM_MF_DIRECT	GO:0015459~potassium channel regulator activity	2	14.2857	0.0303803	DRD2, DRD4	14	40	16881	60.2893	0.805072	0.138127	25.9923
Cluster 2	GOTERM_BP_DIRECT	GO:0042493~response to drug	6	54.5455	4.40261e-07	IL6, PTGS2, JUN, PPARG, STAT1, STAT3	11	304	16792	30.1292	0.000221427	0.000221427	0.000634526
Cluster 2	GOTERM_BP_DIRECT	GO:0048661~positive regulation of smooth muscle cell proliferation	4	36.3636	5.11252e-06	IL6, PTGS2, JUN, STAT1	11	60	16792	101.77	0.0025683	0.00128498	0.00736818
Cluster 2	GOTERM_BP_DIRECT	GO:0045893~positive regulation of transcription, DNA-templated	6	54.5455	5.90365e-06	IL6, JUN, PPARG, ESR1, STAT1, STAT3	11	515	16792	17.785	0.00296514	0.000989358	0.00850831
Cluster 2	GOTERM_BP_DIRECT	GO:0045944~positive regulation of transcription from RNA polymerase II promoter	7	63.6364	6.71091e-06	IL6, JUN, VEGFA, PPARG, ESR1, STAT1, STAT3	11	981	16792	10.8928	0.00336991	0.000843544	0.00967169
Cluster 2	GOTERM_BP_DIRECT	GO:0042593~glucose homeostasis	4	36.3636	2.45799e-05	IL6, PPARG, STAT3, PTPN11	11	101	16792	60.4572	0.0122877	0.00246971	0.03542
Cluster 2	GOTERM_BP_DIRECT	GO:0030224~monocyte differentiation	3	27.2727	4.32049e-05	JUN, VEGFA, PPARG	11	17	16792	269.39	0.0214981	0.00361553	0.0622511
Cluster 2	GOTERM_BP_DIRECT	GO:0070374~positive regulation of ERK1 and ERK2 cascade	4	36.3636	0.000126523	IL6, JUN, VEGFA, PTPN11	11	175	16792	34.8925	0.061662	0.00905095	0.182197
Cluster 2	GOTERM_BP_DIRECT	GO:0042517~positive regulation of tyrosine phosphorylation of Stat3 protein	3	27.2727	0.000221846	IL6, VEGFA, STAT3	11	38	16792	120.517	0.105599	0.0138533	0.319261
Cluster 2	GOTERM_BP_DIRECT	GO:0045429~positive regulation of nitric oxide biosynthetic process	3	27.2727	0.000284508	IL6, PTGS2, ESR1	11	43	16792	106.503	0.133357	0.0157773	0.409266
Cluster 2	GOTERM_BP_DIRECT	GO:0010628~positive regulation of gene expression	4	36.3636	0.000415496	IL6, ERBB2, VEGFA, STAT3	11	262	16792	23.306	0.188635	0.0206868	0.597169
Cluster 2	GOTERM_BP_DIRECT	GO:0009612~response to mechanical stimulus	3	27.2727	0.000536349	JUN, PPARG, STAT1	11	59	16792	77.621	0.236511	0.0242339	0.770241
Cluster 2	GOTERM_BP_DIRECT	GO:0050679~positive regulation of epithelial cell proliferation	3	27.2727	0.000554668	IL6, ERBB2, VEGFA	11	60	16792	76.3273	0.243517	0.0229879	0.79645
Cluster 2	GOTERM_BP_DIRECT	GO:0000122~negative regulation of transcription from RNA polymerase II promoter	5	45.4545	0.000572191	VEGFA, PPARG, ESR1, STAT1, STAT3	11	720	16792	10.601	0.250159	0.0219023	0.821514
Cluster 2	GOTERM_BP_DIRECT	GO:0032355~response to estradiol	3	27.2727	0.00127068	PTGS2, ESR1, STAT3	11	91	16792	50.3257	0.472474	0.0446549	1.81584
Cluster 2	GOTERM_BP_DIRECT	GO:0008285~negative regulation of cell proliferation	4	36.3636	0.00138065	IL6, PTGS2, JUN, STAT3	11	396	16792	15.4197	0.500898	0.0452728	1.97154
Cluster 2	GOTERM_BP_DIRECT	GO:0051091~positive regulation of sequence-specific DNA binding transcription factor activity	3	27.2727	0.00168671	IL6, PPARG, ESR1	11	105	16792	43.6156	0.572214	0.0516872	2.40367
Cluster 2	GOTERM_BP_DIRECT	GO:0043066~negative regulation of apoptotic process	4	36.3636	0.00205758	IL6, MMP9, VEGFA, STAT3	11	455	16792	13.4202	0.645138	0.0591229	2.92491
Cluster 2	GOTERM_BP_DIRECT	GO:0001934~positive regulation of protein phosphorylation	3	27.2727	0.00245446	MMP9, ERBB2, VEGFA	11	127	16792	36.0601	0.709488	0.0663679	3.47986
Cluster 2	GOTERM_BP_DIRECT	GO:0010742~macrophage derived foam cell differentiation	2	18.1818	0.00356835	PPARG, STAT1	11	6	16792	508.848	0.834385	0.0902962	5.02162
Cluster 2	GOTERM_BP_DIRECT	GO:0007568~aging	3	27.2727	0.00410075	IL6, JUN, STAT3	11	165	16792	27.7554	0.873425	0.098185	5.7504
Cluster 2	GOTERM_BP_DIRECT	GO:0090050~positive regulation of cell migration involved in sprouting angiogenesis	2	18.1818	0.00416195	PTGS2, VEGFA	11	7	16792	436.156	0.877278	0.0950691	5.83385
Cluster 2	GOTERM_BP_DIRECT	GO:0032966~negative regulation of collagen biosynthetic process	2	18.1818	0.00475524	IL6, PPARG	11	8	16792	381.636	0.909063	0.103253	6.63919
Cluster 2	GOTERM_BP_DIRECT	GO:0007507~heart development	3	27.2727	0.00501848	ERBB2, PPARG, PTPN11	11	183	16792	25.0253	0.920393	0.104191	6.99446
Cluster 2	GOTERM_BP_DIRECT	GO:0070102~interleukin-6-mediated signaling pathway	2	18.1818	0.00534822	IL6, STAT3	11	9	16792	339.232	0.932618	0.106305	7.43769
Cluster 2	GOTERM_BP_DIRECT	GO:0031000~response to caffeine	2	18.1818	0.00712523	IL6, PPARG	11	12	16792	254.424	0.972589	0.134002	9.79273
Cluster 2	GOTERM_BP_DIRECT	GO:0001525~angiogenesis	3	27.2727	0.00736519	PTGS2, JUN, VEGFA	11	223	16792	20.5365	0.975727	0.133259	10.1064
Cluster 2	GOTERM_BP_DIRECT	GO:0060749~mammary gland alveolus development	2	18.1818	0.0100806	VEGFA, ESR1	11	17	16792	179.594	0.99388	0.172007	13.5863
Cluster 2	GOTERM_BP_DIRECT	GO:0030225~macrophage differentiation	2	18.1818	0.0106707	MMP9, VEGFA	11	18	16792	169.616	0.995466	0.175288	14.3257
Cluster 2	GOTERM_BP_DIRECT	GO:1902895~positive regulation of pri-miRNA transcription from RNA polymerase II promoter	2	18.1818	0.01185	JUN, STAT3	11	20	16792	152.655	0.997512	0.186788	15.7859
Cluster 2	GOTERM_BP_DIRECT	GO:0002053~positive regulation of mesenchymal cell proliferation	2	18.1818	0.0153802	VEGFA, STAT1	11	26	16792	117.427	0.999589	0.228855	20.0197
Cluster 2	GOTERM_BP_DIRECT	GO:0060338~regulation of type I interferon-mediated signaling pathway	2	18.1818	0.0153802	STAT1, PTPN11	11	26	16792	117.427	0.999589	0.228855	20.0197
Cluster 2	GOTERM_BP_DIRECT	GO:0040014~regulation of multicellular organism growth	2	18.1818	0.0153802	STAT3, PTPN11	11	26	16792	117.427	0.999589	0.228855	20.0197
Cluster 2	GOTERM_BP_DIRECT	GO:0071392~cellular response to estradiol stimulus	2	18.1818	0.0183134	IL6, ESR1	11	31	16792	98.4868	0.999908	0.259111	23.3859
Cluster 2	GOTERM_BP_DIRECT	GO:0045765~regulation of angiogenesis	2	18.1818	0.0183134	IL6, ERBB2	11	31	16792	98.4868	0.999908	0.259111	23.3859
Cluster 2	GOTERM_BP_DIRECT	GO:0007259~JAK-STAT cascade	2	18.1818	0.0188991	STAT1, STAT3	11	32	16792	95.4091	0.999932	0.259118	24.0421
Cluster 2	GOTERM_BP_DIRECT	GO:0048469~cell maturation	2	18.1818	0.0212388	VEGFA, PPARG	11	36	16792	84.8081	0.99998	0.279073	26.6114
Cluster 2	GOTERM_BP_DIRECT	GO:0009409~response to cold	2	18.1818	0.0212388	IL6, PPARG	11	36	16792	84.8081	0.99998	0.279073	26.6114
Cluster 2	GOTERM_BP_DIRECT	GO:0006351~transcription, DNA-templated	5	45.4545	0.0215697	ERBB2, PPARG, ESR1, STAT1, STAT3	11	1955	16792	3.90421	0.999983	0.275734	26.9682
Cluster 2	GOTERM_BP_DIRECT	GO:0006953~acute-phase response	2	18.1818	0.0229902	IL6, STAT3	11	39	16792	78.2844	0.999992	0.284132	28.4816
Cluster 2	GOTERM_BP_DIRECT	GO:0043124~negative regulation of I-kappaB kinase/NF-kappaB signaling	2	18.1818	0.0235734	ESR1, STAT1	11	40	16792	76.3273	0.999994	0.283457	29.0944
Cluster 2	GOTERM_BP_DIRECT	GO:1901215~negative regulation of neuron death	2	18.1818	0.0235734	IL6, STAT3	11	40	16792	76.3273	0.999994	0.283457	29.0944
Cluster 2	GOTERM_BP_DIRECT	GO:0007566~embryo implantation	2	18.1818	0.0247388	PTGS2, MMP9	11	42	16792	72.6926	0.999997	0.288617	30.3044
Cluster 2	GOTERM_BP_DIRECT	GO:0045740~positive regulation of DNA replication	2	18.1818	0.0247388	IL6, JUN	11	42	16792	72.6926	0.999997	0.288617	30.3044
Cluster 2	GOTERM_BP_DIRECT	GO:0045785~positive regulation of cell adhesion	2	18.1818	0.0253211	ERBB2, VEGFA	11	43	16792	71.0021	0.999998	0.287865	30.9017
Cluster 2	GOTERM_BP_DIRECT	GO:0032870~cellular response to hormone stimulus	2	18.1818	0.0264846	JUN, STAT3	11	45	16792	67.8465	0.999999	0.292621	32.0811
Cluster 2	GOTERM_BP_DIRECT	GO:0051591~response to cAMP	2	18.1818	0.0270659	JUN, STAT1	11	46	16792	66.3715	0.999999	0.291811	32.6633
Cluster 2	GOTERM_BP_DIRECT	GO:0003151~outflow tract morphogenesis	2	18.1818	0.0270659	JUN, VEGFA	11	46	16792	66.3715	0.999999	0.291811	32.6633
Cluster 2	GOTERM_BP_DIRECT	GO:0007165~signal transduction	4	36.3636	0.0273949	ERBB2, PPARG, ESR1, STAT3	11	1161	16792	5.25942	0.999999	0.288783	32.9907
Cluster 2	GOTERM_BP_DIRECT	GO:0008284~positive regulation of cell proliferation	3	27.2727	0.0298397	IL6, VEGFA, STAT3	11	466	16792	9.82755	1	0.304279	35.3778
Cluster 2	GOTERM_BP_DIRECT	GO:0042542~response to hydrogen peroxide	2	18.1818	0.0299678	JUN, STAT1	11	51	16792	59.8645	1	0.299467	35.5007
Cluster 2	GOTERM_BP_DIRECT	GO:0034097~response to cytokine	2	18.1818	0.0305472	JUN, STAT1	11	52	16792	58.7133	1	0.298585	36.0537
Cluster 2	GOTERM_BP_DIRECT	GO:0045727~positive regulation of translation	2	18.1818	0.0311263	IL6, ERBB2	11	53	16792	57.6055	1	0.297741	36.6021
Cluster 2	GOTERM_BP_DIRECT	GO:0048146~positive regulation of fibroblast proliferation	2	18.1818	0.0317051	JUN, ESR1	11	54	16792	56.5387	1	0.296934	37.1458
Cluster 2	GOTERM_BP_DIRECT	GO:0043401~steroid hormone mediated signaling pathway	2	18.1818	0.0334397	PPARG, ESR1	11	57	16792	53.563	1	0.305106	38.7492
Cluster 2	GOTERM_BP_DIRECT	GO:0007612~learning	2	18.1818	0.0334397	PTGS2, JUN	11	57	16792	53.563	1	0.305106	38.7492
Cluster 2	GOTERM_BP_DIRECT	GO:0043406~positive regulation of MAP kinase activity	2	18.1818	0.0345945	ERBB2, VEGFA	11	59	16792	51.7473	1	0.308534	39.7955
Cluster 2	GOTERM_BP_DIRECT	GO:0071407~cellular response to organic cyclic compound	2	18.1818	0.0345945	STAT1, STAT3	11	59	16792	51.7473	1	0.308534	39.7955
Cluster 2	GOTERM_BP_DIRECT	GO:0050727~regulation of inflammatory response	2	18.1818	0.0369005	PTGS2, ESR1	11	63	16792	48.4618	1	0.320202	41.8352
Cluster 2	GOTERM_BP_DIRECT	GO:0008217~regulation of blood pressure	2	18.1818	0.0380516	PTGS2, PPARG	11	65	16792	46.9706	1	0.323127	42.8291
Cluster 2	GOTERM_BP_DIRECT	GO:0043627~response to estrogen	2	18.1818	0.0380516	PPARG, ESR1	11	65	16792	46.9706	1	0.323127	42.8291
Cluster 2	GOTERM_BP_DIRECT	GO:0051384~response to glucocorticoid	2	18.1818	0.0380516	IL6, PTGS2	11	65	16792	46.9706	1	0.323127	42.8291
Cluster 2	GOTERM_BP_DIRECT	GO:0001938~positive regulation of endothelial cell proliferation	2	18.1818	0.0403501	JUN, VEGFA	11	69	16792	44.2477	1	0.333832	44.7667
Cluster 2	GOTERM_BP_DIRECT	GO:0043154~negative regulation of cysteine-type endopeptidase activity involved in apoptotic process	2	18.1818	0.0403501	IL6, VEGFA	11	69	16792	44.2477	1	0.333832	44.7667
Cluster 2	GOTERM_BP_DIRECT	GO:0033138~positive regulation of peptidyl-serine phosphorylation	2	18.1818	0.0409239	IL6, VEGFA	11	70	16792	43.6156	1	0.332482	45.2408
Cluster 2	GOTERM_BP_DIRECT	GO:0030855~epithelial cell differentiation	2	18.1818	0.0409239	VEGFA, PPARG	11	70	16792	43.6156	1	0.332482	45.2408
Cluster 2	GOTERM_BP_DIRECT	GO:0007584~response to nutrient	2	18.1818	0.0432162	PPARG, STAT1	11	74	16792	41.258	1	0.342475	47.0972
Cluster 2	GOTERM_BP_DIRECT	GO:0032869~cellular response to insulin stimulus	2	18.1818	0.0449322	PPARG, STAT1	11	77	16792	39.6505	1	0.348338	48.4484
Cluster 2	GOTERM_BP_DIRECT	GO:0014066~regulation of phosphatidylinositol 3-kinase signaling	2	18.1818	0.0455036	ERBB2, PTPN11	11	78	16792	39.1422	1	0.346829	48.8911
Cluster 2	GOTERM_BP_DIRECT	GO:0042060~wound healing	2	18.1818	0.0466455	IL6, ERBB2	11	80	16792	38.1636	1	0.348881	49.7653
Cluster 2	GOTERM_BP_DIRECT	GO:0050731~positive regulation of peptidyl-tyrosine phosphorylation	2	18.1818	0.0477861	IL6, VEGFA	11	82	16792	37.2328	1	0.350855	50.6246
Cluster 2	GOTERM_CC_DIRECT	GO:0000790~nuclear chromatin	3	27.2727	0.00474806	ESR1, STAT1, STAT3	11	193	18224	25.7522	0.19279	0.19279	4.37718
Cluster 2	GOTERM_CC_DIRECT	GO:0005737~cytoplasm	8	72.7273	0.00803436	IL6, PTGS2, ERBB2, VEGFA, ESR1, STAT1, STAT3, PTPN11	11	5222	18224	2.53807	0.304418	0.165985	7.30569
Cluster 2	GOTERM_CC_DIRECT	GO:0005634~nucleus	8	72.7273	0.00998554	PTGS2, JUN, ERBB2, PPARG, ESR1, STAT1, STAT3, PTPN11	11	5415	18224	2.44761	0.363396	0.139753	9.00625
Cluster 2	GOTERM_CC_DIRECT	GO:0090575~RNA polymerase II transcription factor complex	2	18.1818	0.0179655	PPARG, STAT3	11	33	18224	100.408	0.557715	0.184497	15.6749
Cluster 2	GOTERM_CC_DIRECT	GO:0048471~perinuclear region of cytoplasm	3	27.2727	0.0435168	ERBB2, PPARG, STAT1	11	621	18224	8.00351	0.864955	0.329967	34.1913
Cluster 2	GOTERM_MF_DIRECT	GO:0042802~identical protein binding	8	72.7273	3.51565e-08	JUN, MMP9, ERBB2, VEGFA, PPARG, ESR1, STAT1, STAT3	11	749	16881	16.3913	3.83205e-06	3.83205e-06	3.96538e-05
Cluster 2	GOTERM_MF_DIRECT	GO:0019899~enzyme binding	5	45.4545	2.84322e-05	PTGS2, JUN, PPARG, ESR1, STAT1	11	333	16881	23.0426	0.00309436	0.00154838	0.0320646
Cluster 2	GOTERM_MF_DIRECT	GO:0004879~RNA polymerase II transcription factor activity, ligand-activated sequence-specific DNA binding	3	27.2727	0.000196855	PPARG, ESR1, STAT3	11	36	16881	127.886	0.0212307	0.00712757	0.221812
Cluster 2	GOTERM_MF_DIRECT	GO:0008134~transcription factor binding	4	36.3636	0.000517977	JUN, PPARG, ESR1, STAT3	11	284	16881	21.6146	0.0549091	0.0140193	0.582685
Cluster 2	GOTERM_MF_DIRECT	GO:0019903~protein phosphatase binding	3	27.2727	0.000605063	ERBB2, PPARG, STAT3	11	63	16881	73.0779	0.0638428	0.0131077	0.680346
Cluster 2	GOTERM_MF_DIRECT	GO:0000978~RNA polymerase II core promoter proximal region sequence-specific DNA binding	4	36.3636	0.000991495	JUN, ESR1, STAT1, STAT3	11	355	16881	17.2917	0.102486	0.0178597	1.11265
Cluster 2	GOTERM_MF_DIRECT	GO:0005515~protein binding	11	100	0.00145334	IL6, PTGS2, JUN, MMP9, ERBB2, VEGFA, PPARG, ESR1, STAT1, STAT3, PTPN11	11	8785	16881	1.92157	0.146602	0.0223926	1.62707
Cluster 2	GOTERM_MF_DIRECT	GO:0003700~transcription factor activity, sequence-specific DNA binding	5	45.4545	0.00166186	JUN, PPARG, ESR1, STAT1, STAT3	11	961	16881	7.98458	0.165809	0.0224068	1.85852
Cluster 2	GOTERM_MF_DIRECT	GO:0031730~CCR5 chemokine receptor binding	2	18.1818	0.00473022	STAT1, STAT3	11	8	16881	383.659	0.403584	0.0558065	5.20749
Cluster 2	GOTERM_MF_DIRECT	GO:0044212~transcription regulatory region DNA binding	3	27.2727	0.0066709	JUN, PPARG, STAT3	11	213	16881	21.6146	0.517881	0.0703587	7.27153
Cluster 2	GOTERM_MF_DIRECT	GO:0042803~protein homodimerization activity	4	36.3636	0.00769282	PTGS2, JUN, VEGFA, STAT1	11	730	16881	8.40897	0.569048	0.0736689	8.34187
Cluster 2	GOTERM_MF_DIRECT	GO:0001077~transcriptional activator activity, RNA polymerase II core promoter proximal region sequence-specific binding	3	27.2727	0.00813372	JUN, ESR1, STAT3	11	236	16881	19.5081	0.589427	0.0714986	8.80017
Cluster 2	GOTERM_MF_DIRECT	GO:0003677~DNA binding	5	45.4545	0.0123986	JUN, PPARG, ESR1, STAT1, STAT3	11	1674	16881	4.58374	0.743313	0.0993221	13.1268
Cluster 2	GOTERM_MF_DIRECT	GO:0003682~chromatin binding	3	27.2727	0.0212937	JUN, PPARG, ESR1	11	391	16881	11.7747	0.904257	0.154289	21.5549
Cluster 2	GOTERM_MF_DIRECT	GO:0001046~core promoter sequence-specific DNA binding	2	18.1818	0.0251891	PPARG, ESR1	11	43	16881	71.3784	0.93801	0.169216	25.0053
Cluster 2	GOTERM_MF_DIRECT	GO:0046982~protein heterodimerization activity	3	27.2727	0.0294314	JUN, ERBB2, VEGFA	11	465	16881	9.90088	0.961464	0.184139	28.6053
Cluster 2	GOTERM_MF_DIRECT	GO:0003707~steroid hormone receptor activity	2	18.1818	0.0326911	PPARG, ESR1	11	56	16881	54.8084	0.973294	0.191933	31.2636
Cluster 2	GOTERM_MF_DIRECT	GO:0043565~sequence-specific DNA binding	3	27.2727	0.0359231	JUN, PPARG, ESR1	11	518	16881	8.88786	0.981457	0.198715	33.8101
Cluster 2	GOTERM_MF_DIRECT	GO:0046934~phosphatidylinositol-4,5-bisphosphate 3-kinase activity	2	18.1818	0.036136	ERBB2, PTPN11	11	62	16881	49.5044	0.981898	0.190343	33.9748
Cluster 3	GOTERM_BP_DIRECT	GO:0045429~positive regulation of nitric oxide biosynthetic process	5	45.4545	7.7389e-09	HSP90AA1, IL1B, AKT1, TNF, EGFR	11	43	16792	177.505	4.07066e-06	4.06292e-06	3.64502e-06
Cluster 3	GOTERM_BP_DIRECT	GO:0050999~regulation of nitric-oxide synthase activity	4	36.3636	3.92601e-07	HSP90AA1, IL1B, AKT1, EGFR	11	26	16792	234.853	0.000206487	9.81168e-05	8.80248e-05
Cluster 3	GOTERM_BP_DIRECT	GO:0001934~positive regulation of protein phosphorylation	5	45.4545	6.32645e-07	IL1B, AKT1, TNF, EGFR, MAPK3	11	127	16792	60.1002	0.000332716	9.81168e-05	8.80248e-05
Cluster 3	GOTERM_BP_DIRECT	GO:0031663~lipopolysaccharide-mediated signaling pathway	4	36.3636	7.47557e-07	IL1B, AKT1, TNF, MAPK3	11	32	16792	190.818	0.000393138	9.81168e-05	8.80248e-05
Cluster 3	GOTERM_BP_DIRECT	GO:0038128~ERBB2 signaling pathway	4	36.3636	1.26906e-06	HSP90AA1, SRC, AKT1, EGFR	11	38	16792	160.689	0.000667305	0.000133252	0.000119546
Cluster 3	GOTERM_BP_DIRECT	GO:0045944~positive regulation of transcription from RNA polymerase II promoter	7	63.6364	6.71091e-06	IL1B, AKT1, TNF, MET, EGFR, IL2, MAPK3	11	981	16792	10.8928	0.00352373	0.000587205	0.000526807
Cluster 3	GOTERM_BP_DIRECT	GO:0071260~cellular response to mechanical stimulus	4	36.3636	8.50967e-06	IL1B, AKT1, EGFR, MAPK3	11	71	16792	86.0026	0.0044661	0.000638225	0.000572579
Cluster 3	GOTERM_BP_DIRECT	GO:0000165~MAPK cascade	5	45.4545	1.12975e-05	IL1B, TNF, EGFR, IL2, MAPK3	11	262	16792	29.1325	0.0059249	0.000741399	0.000665141
Cluster 3	GOTERM_BP_DIRECT	GO:0018108~peptidyl-tyrosine phosphorylation	4	36.3636	8.49276e-05	HSP90AA1, SRC, MET, EGFR	11	153	16792	39.9097	0.0436906	0.00495411	0.00444454
Cluster 3	GOTERM_BP_DIRECT	GO:0070374~positive regulation of ERK1 and ERK2 cascade	4	36.3636	0.000126523	SRC, TNF, EGFR, MAPK3	11	175	16792	34.8925	0.0643888	0.00664246	0.00595923
Cluster 3	GOTERM_BP_DIRECT	GO:0043491~protein kinase B signaling	3	27.2727	0.000166886	IL1B, AKT1, TNF	11	33	16792	138.777	0.0840462	0.00796501	0.00714575
Cluster 3	GOTERM_BP_DIRECT	GO:2001240~negative regulation of extrinsic apoptotic signaling pathway in absence of ligand	3	27.2727	0.000210237	IL1B, AKT1, TNF	11	37	16792	123.774	0.1047	0.00919785	0.00825178
Cluster 3	GOTERM_BP_DIRECT	GO:0007165~signal transduction	6	54.5455	0.000294229	HSP90AA1, SRC, IL1B, AKT1, MET, EGFR	11	1161	16792	7.88912	0.143402	0.0118823	0.0106601
Cluster 3	GOTERM_BP_DIRECT	GO:0032729~positive regulation of interferon-gamma production	3	27.2727	0.000325786	IL1B, TNF, IL2	11	46	16792	99.5573	0.157508	0.012217	0.0109604
Cluster 3	GOTERM_BP_DIRECT	GO:0071407~cellular response to organic cyclic compound	3	27.2727	0.000536349	IL1B, AKT1, TNF	11	59	16792	77.621	0.245874	0.0171295	0.0153676
Cluster 3	GOTERM_BP_DIRECT	GO:0043406~positive regulation of MAP kinase activity	3	27.2727	0.000536349	SRC, TNF, EGFR	11	59	16792	77.621	0.245874	0.0171295	0.0153676
Cluster 3	GOTERM_BP_DIRECT	GO:0048661~positive regulation of smooth muscle cell proliferation	3	27.2727	0.000554668	AKT1, TNF, EGFR	11	60	16792	76.3273	0.253109	0.0171295	0.0153676
Cluster 3	GOTERM_BP_DIRECT	GO:0050796~regulation of insulin secretion	3	27.2727	0.000691325	NOS2, IL1B, TNF	11	67	16792	68.3528	0.304944	0.0201637	0.0180897
Cluster 3	GOTERM_BP_DIRECT	GO:0035690~cellular response to drug	3	27.2727	0.00073307	NOS2, IL1B, EGFR	11	69	16792	66.3715	0.32005	0.0202559	0.0181724
Cluster 3	GOTERM_BP_DIRECT	GO:0014066~regulation of phosphatidylinositol 3-kinase signaling	3	27.2727	0.000935688	AKT1, EGFR, MAPK3	11	78	16792	58.7133	0.388843	0.0245618	0.0220354
Cluster 3	GOTERM_BP_DIRECT	GO:0030307~positive regulation of cell growth	3	27.2727	0.00108411	AKT1, EGFR, IL2	11	84	16792	54.5195	0.434787	0.0251024	0.0225205
Cluster 3	GOTERM_BP_DIRECT	GO:0051897~positive regulation of protein kinase B signaling	3	27.2727	0.00108411	SRC, TNF, EGFR	11	84	16792	54.5195	0.434787	0.0251024	0.0225205
Cluster 3	GOTERM_BP_DIRECT	GO:0008283~cell proliferation	4	36.3636	0.00109973	SRC, AKT1, MET, EGFR	11	366	16792	16.6836	0.439415	0.0251024	0.0225205
Cluster 3	GOTERM_BP_DIRECT	GO:0051091~positive regulation of sequence-specific DNA binding transcription factor activity	3	27.2727	0.00168671	IL1B, AKT1, TNF	11	105	16792	43.6156	0.588506	0.0347201	0.0311489
Cluster 3	GOTERM_BP_DIRECT	GO:0000187~activation of MAPK activity	3	27.2727	0.00175078	IL1B, TNF, MAPK3	11	107	16792	42.8003	0.602165	0.0347201	0.0311489
Cluster 3	GOTERM_BP_DIRECT	GO:0060559~positive regulation of calcidiol 1-monooxygenase activity	2	18.1818	0.00178561	IL1B, TNF	11	3	16792	1017.7	0.609399	0.0347201	0.0311489
Cluster 3	GOTERM_BP_DIRECT	GO:0070141~response to UV-A	2	18.1818	0.00178561	AKT1, EGFR	11	3	16792	1017.7	0.609399	0.0347201	0.0311489
Cluster 3	GOTERM_BP_DIRECT	GO:0071222~cellular response to lipopolysaccharide	3	27.2727	0.00194989	NOS2, SRC, TNF	11	113	16792	40.5278	0.641793	0.0360076	0.0323039
Cluster 3	GOTERM_BP_DIRECT	GO:0030168~platelet activation	3	27.2727	0.00201856	SRC, AKT1, MAPK3	11	115	16792	39.8229	0.654525	0.0360076	0.0323039
Cluster 3	GOTERM_BP_DIRECT	GO:0043066~negative regulation of apoptotic process	4	36.3636	0.00205758	SRC, AKT1, EGFR, IL2	11	455	16792	13.4202	0.661557	0.0360076	0.0323039
Cluster 3	GOTERM_BP_DIRECT	GO:0018105~peptidyl-serine phosphorylation	3	27.2727	0.00237897	SRC, AKT1, MAPK3	11	125	16792	36.6371	0.714305	0.0390482	0.0350318
Cluster 3	GOTERM_BP_DIRECT	GO:0030730~sequestering of triglyceride	2	18.1818	0.00238017	IL1B, TNF	11	4	16792	763.273	0.714486	0.0390482	0.0350318
Cluster 3	GOTERM_BP_DIRECT	GO:0038096~Fc-gamma receptor signaling pathway involved in phagocytosis	3	27.2727	0.00245446	HSP90AA1, SRC, MAPK3	11	127	16792	36.0601	0.725453	0.0390482	0.0350318
Cluster 3	GOTERM_BP_DIRECT	GO:0010629~negative regulation of gene expression	3	27.2727	0.00284879	NOS2, AKT1, TNF	11	137	16792	33.428	0.777004	0.0433769	0.0389153
Cluster 3	GOTERM_BP_DIRECT	GO:0045893~positive regulation of transcription, DNA-templated	4	36.3636	0.00292971	SRC, IL1B, TNF, MAPK3	11	515	16792	11.8567	0.786323	0.0433769	0.0389153
Cluster 3	GOTERM_BP_DIRECT	GO:0031622~positive regulation of fever generation	2	18.1818	0.00297442	IL1B, TNF	11	5	16792	610.618	0.791304	0.0433769	0.0389153
Cluster 3	GOTERM_BP_DIRECT	GO:1903140~regulation of establishment of endothelial barrier	2	18.1818	0.00416195	IL1B, TNF	11	7	16792	436.156	0.888503	0.0590548	0.0529805
Cluster 3	GOTERM_BP_DIRECT	GO:0046777~protein autophosphorylation	3	27.2727	0.00444727	SRC, AKT1, EGFR	11	172	16792	26.6258	0.904103	0.0608903	0.0546273
Cluster 3	GOTERM_BP_DIRECT	GO:2000641~regulation of early endosome to late endosome transport	2	18.1818	0.00475524	SRC, MAPK3	11	8	16792	381.636	0.918506	0.0608903	0.0546273
Cluster 3	GOTERM_BP_DIRECT	GO:0033129~positive regulation of histone phosphorylation	2	18.1818	0.00475524	IL1B, MAPK3	11	8	16792	381.636	0.918506	0.0608903	0.0546273
Cluster 3	GOTERM_BP_DIRECT	GO:0031659~positive regulation of cyclin-dependent protein serine/threonine kinase activity involved in G1/S transition of mitotic cell cycle	2	18.1818	0.00475524	AKT1, EGFR	11	8	16792	381.636	0.918506	0.0608903	0.0546273
Cluster 3	GOTERM_BP_DIRECT	GO:0042127~regulation of cell proliferation	3	27.2727	0.00512582	NOS2, SRC, TNF	11	185	16792	24.7548	0.933003	0.0638139	0.0572502
Cluster 3	GOTERM_BP_DIRECT	GO:0009651~response to salt stress	2	18.1818	0.00534822	HSP90AA1, TNF	11	9	16792	339.232	0.940436	0.0638139	0.0572502
Cluster 3	GOTERM_BP_DIRECT	GO:0010907~positive regulation of glucose metabolic process	2	18.1818	0.00534822	SRC, AKT1	11	9	16792	339.232	0.940436	0.0638139	0.0572502
Cluster 3	GOTERM_BP_DIRECT	GO:0045080~positive regulation of chemokine biosynthetic process	2	18.1818	0.00594087	IL1B, TNF	11	10	16792	305.309	0.956466	0.0678034	0.0608294
Cluster 3	GOTERM_BP_DIRECT	GO:0071803~positive regulation of podosome assembly	2	18.1818	0.00594087	SRC, TNF	11	10	16792	305.309	0.956466	0.0678034	0.0608294
Cluster 3	GOTERM_BP_DIRECT	GO:0034116~positive regulation of heterotypic cell-cell adhesion	2	18.1818	0.00653321	IL1B, TNF	11	11	16792	277.554	0.968183	0.0729773	0.0654711
Cluster 3	GOTERM_BP_DIRECT	GO:0006809~nitric oxide biosynthetic process	2	18.1818	0.00771693	NOS2, AKT1	11	13	16792	234.853	0.983005	0.0844039	0.0757224
Cluster 3	GOTERM_BP_DIRECT	GO:0043122~regulation of I-kappaB kinase/NF-kappaB signaling	2	18.1818	0.00889938	IL1B, TNF	11	15	16792	203.539	0.990923	0.0934435	0.0838321
Cluster 3	GOTERM_BP_DIRECT	GO:0051044~positive regulation of membrane protein ectodomain proteolysis	2	18.1818	0.00889938	IL1B, TNF	11	15	16792	203.539	0.990923	0.0934435	0.0838321
Cluster 3	GOTERM_BP_DIRECT	GO:0050995~negative regulation of lipid catabolic process	2	18.1818	0.00949013	IL1B, TNF	11	16	16792	190.818	0.993367	0.0976925	0.0876441
Cluster 3	GOTERM_BP_DIRECT	GO:0035066~positive regulation of histone acetylation	2	18.1818	0.0106707	IL1B, MAPK3	11	18	16792	169.616	0.996458	0.107733	0.0966517
Cluster 3	GOTERM_BP_DIRECT	GO:0042346~positive regulation of NF-kappaB import into nucleus	2	18.1818	0.0124391	IL1B, TNF	11	21	16792	145.385	0.998618	0.120936	0.108497
Cluster 3	GOTERM_BP_DIRECT	GO:1900182~positive regulation of protein localization to nucleus	2	18.1818	0.0124391	SRC, AKT1	11	21	16792	145.385	0.998618	0.120936	0.108497
Cluster 3	GOTERM_BP_DIRECT	GO:0043065~positive regulation of apoptotic process	3	27.2727	0.0130222	SRC, AKT1, TNF	11	300	16792	15.2655	0.998987	0.124303	0.111517
Cluster 3	GOTERM_BP_DIRECT	GO:0050715~positive regulation of cytokine secretion	2	18.1818	0.0147926	SRC, TNF	11	25	16792	122.124	0.999606	0.138681	0.124417
Cluster 3	GOTERM_BP_DIRECT	GO:0032757~positive regulation of interleukin-8 production	2	18.1818	0.0153802	IL1B, TNF	11	26	16792	117.427	0.999712	0.14166	0.127089
Cluster 3	GOTERM_BP_DIRECT	GO:0000060~protein import into nucleus, translocation	2	18.1818	0.0165544	AKT1, TNF	11	28	16792	109.039	0.999846	0.149846	0.134434
Cluster 3	GOTERM_BP_DIRECT	GO:0050766~positive regulation of phagocytosis	2	18.1818	0.0171411	IL1B, TNF	11	29	16792	105.279	0.999888	0.149985	0.134558
Cluster 3	GOTERM_BP_DIRECT	GO:0045909~positive regulation of vasodilation	2	18.1818	0.0171411	NOS2, EGFR	11	29	16792	105.279	0.999888	0.149985	0.134558
Cluster 3	GOTERM_BP_DIRECT	GO:0045907~positive regulation of vasoconstriction	2	18.1818	0.0188991	AKT1, EGFR	11	32	16792	95.4091	0.999956	0.160033	0.143572
Cluster 3	GOTERM_BP_DIRECT	GO:0042177~negative regulation of protein catabolic process	2	18.1818	0.0188991	NOS2, EGFR	11	32	16792	95.4091	0.999956	0.160033	0.143572
Cluster 3	GOTERM_BP_DIRECT	GO:0071364~cellular response to epidermal growth factor stimulus	2	18.1818	0.0194845	AKT1, EGFR	11	33	16792	92.5179	0.999968	0.162371	0.14567
Cluster 3	GOTERM_BP_DIRECT	GO:0097192~extrinsic apoptotic signaling pathway in absence of ligand	2	18.1818	0.0200696	IL1B, IL2	11	34	16792	89.7968	0.999977	0.163815	0.146966
Cluster 3	GOTERM_BP_DIRECT	GO:0006954~inflammatory response	3	27.2727	0.0202819	IL1B, AKT1, TNF	11	379	16792	12.0835	0.999979	0.163815	0.146966
Cluster 3	GOTERM_BP_DIRECT	GO:0010507~negative regulation of autophagy	2	18.1818	0.0212388	AKT1, MET	11	36	16792	84.8081	0.999988	0.168945	0.151568
Cluster 3	GOTERM_BP_DIRECT	GO:0038083~peptidyl-tyrosine autophosphorylation	2	18.1818	0.0235734	SRC, MAPK3	11	40	16792	76.3273	0.999996	0.184717	0.165717
Cluster 3	GOTERM_BP_DIRECT	GO:0006955~immune response	3	27.2727	0.0247005	IL1B, TNF, IL2	11	421	16792	10.878	0.999998	0.190702	0.171087
Cluster 3	GOTERM_BP_DIRECT	GO:0032755~positive regulation of interleukin-6 production	2	18.1818	0.0264846	IL1B, TNF	11	45	16792	67.8465	0.999999	0.201513	0.180786
Cluster 3	GOTERM_BP_DIRECT	GO:0071230~cellular response to amino acid stimulus	2	18.1818	0.0276469	TNF, EGFR	11	47	16792	64.9594	1	0.207352	0.186024
Cluster 3	GOTERM_BP_DIRECT	GO:0009408~response to heat	2	18.1818	0.0282276	HSP90AA1, AKT1	11	48	16792	63.6061	1	0.208725	0.187256
Cluster 3	GOTERM_BP_DIRECT	GO:0007173~epidermal growth factor receptor signaling pathway	2	18.1818	0.0328618	SRC, EGFR	11	56	16792	54.5195	1	0.239618	0.214971
Cluster 3	GOTERM_BP_DIRECT	GO:0006950~response to stress	2	18.1818	0.0357481	HSP90AA1, EGFR	11	61	16792	50.0507	1	0.257093	0.230649
Cluster 3	GOTERM_BP_DIRECT	GO:0046330~positive regulation of JNK cascade	2	18.1818	0.0380516	IL1B, TNF	11	65	16792	46.9706	1	0.26996	0.242193
Cluster 3	GOTERM_BP_DIRECT	GO:0006006~glucose metabolic process	2	18.1818	0.0392014	AKT1, TNF	11	67	16792	45.5685	1	0.27441	0.246185
Cluster 3	GOTERM_BP_DIRECT	GO:0043154~negative regulation of cysteine-type endopeptidase activity involved in apoptotic process	2	18.1818	0.0403501	SRC, AKT1	11	69	16792	44.2477	1	0.278734	0.250064
Cluster 3	GOTERM_BP_DIRECT	GO:0033138~positive regulation of peptidyl-serine phosphorylation	2	18.1818	0.0409239	AKT1, TNF	11	70	16792	43.6156	1	0.279027	0.250327
Cluster 3	GOTERM_BP_DIRECT	GO:0048010~vascular endothelial growth factor receptor signaling pathway	2	18.1818	0.0420707	HSP90AA1, SRC	11	72	16792	42.404	1	0.283168	0.254042
Cluster 3	GOTERM_BP_DIRECT	GO:0050729~positive regulation of inflammatory response	2	18.1818	0.0426436	EGFR, IL2	11	73	16792	41.8232	1	0.283391	0.254242
Cluster 3	GOTERM_BP_DIRECT	GO:0007623~circadian rhythm	2	18.1818	0.0437885	NOS2, EGFR	11	75	16792	40.7079	1	0.283815	0.254622
Cluster 3	GOTERM_BP_DIRECT	GO:1900034~regulation of cellular response to heat	2	18.1818	0.0437885	HSP90AA1, MAPK3	11	75	16792	40.7079	1	0.283815	0.254622
Cluster 3	GOTERM_BP_DIRECT	GO:0032869~cellular response to insulin stimulus	2	18.1818	0.0449322	SRC, AKT1	11	77	16792	39.6505	1	0.287676	0.258086
Cluster 3	GOTERM_BP_DIRECT	GO:0031295~T cell costimulation	2	18.1818	0.0455036	SRC, AKT1	11	78	16792	39.1422	1	0.287824	0.258219
Cluster 3	GOTERM_CC_DIRECT	GO:0005576~extracellular region	6	54.5455	0.000922693	HSP90AA1, IL1B, MMP3, TNF, MET, IL2	11	1610	18224	6.17414	0.0643039	0.0664339	0.0645885
Cluster 3	GOTERM_CC_DIRECT	GO:0009986~cell surface	4	36.3636	0.00268542	HSP90AA1, TNF, MET, EGFR	11	542	18224	12.2268	0.176021	0.0782143	0.0760417
Cluster 3	GOTERM_CC_DIRECT	GO:0048471~perinuclear region of cytoplasm	4	36.3636	0.00394976	HSP90AA1, NOS2, SRC, EGFR	11	621	18224	10.6714	0.247945	0.0782143	0.0760417
Cluster 3	GOTERM_CC_DIRECT	GO:0005615~extracellular space	5	45.4545	0.00434524	IL1B, MMP3, TNF, EGFR, IL2	11	1347	18224	6.14969	0.269144	0.0782143	0.0760417
Cluster 3	GOTERM_CC_DIRECT	GO:0043234~protein complex	3	27.2727	0.0203481	HSP90AA1, AKT1, MAPK3	11	412	18224	12.0635	0.772402	0.266853	0.25944
Cluster 3	GOTERM_CC_DIRECT	GO:0005829~cytosol	6	54.5455	0.0222377	HSP90AA1, NOS2, SRC, IL1B, AKT1, MAPK3	11	3315	18224	2.9986	0.801941	0.266853	0.25944
Cluster 3	GOTERM_CC_DIRECT	GO:0005901~caveola	2	18.1818	0.0351087	SRC, MAPK3	11	65	18224	50.9762	0.923714	0.361118	0.351087
Cluster 3	GOTERM_CC_DIRECT	GO:0032587~ruffle membrane	2	18.1818	0.0441061	HSP90AA1, SRC	11	82	18224	40.408	0.96114	0.396955	0.385928
Cluster 3	GOTERM_MF_DIRECT	GO:0030235~nitric-oxide synthase regulator activity	3	27.2727	8.82686e-06	HSP90AA1, AKT1, EGFR	11	8	16881	575.489	0.000864662	0.000865033	0.000803245
Cluster 3	GOTERM_MF_DIRECT	GO:0004713~protein tyrosine kinase activity	4	36.3636	5.51019e-05	HSP90AA1, SRC, MET, EGFR	11	133	16881	46.1545	0.00538558	0.00269999	0.00250713
Cluster 3	GOTERM_MF_DIRECT	GO:0019903~protein phosphatase binding	3	27.2727	0.000605063	HSP90AA1, MET, EGFR	11	63	16881	73.0779	0.0575893	0.0197654	0.0183536
Cluster 3	GOTERM_MF_DIRECT	GO:0005524~ATP binding	6	54.5455	0.000932807	HSP90AA1, SRC, AKT1, MET, EGFR, MAPK3	11	1495	16881	6.15908	0.0874002	0.0200743	0.0186404
Cluster 3	GOTERM_MF_DIRECT	GO:0004672~protein kinase activity	4	36.3636	0.0010242	SRC, AKT1, MET, EGFR	11	359	16881	17.099	0.0955452	0.0200743	0.0186404
Cluster 3	GOTERM_MF_DIRECT	GO:0005125~cytokine activity	3	27.2727	0.00460365	IL1B, TNF, IL2	11	176	16881	26.1586	0.363773	0.0751929	0.069822
Cluster 3	GOTERM_MF_DIRECT	GO:0042802~identical protein binding	4	36.3636	0.00826022	HSP90AA1, AKT1, TNF, EGFR	11	749	16881	8.19565	0.556414	0.10375	0.096339
Cluster 3	GOTERM_MF_DIRECT	GO:0016301~kinase activity	3	27.2727	0.00846937	SRC, AKT1, MAPK3	11	241	16881	19.1034	0.565488	0.10375	0.096339
Cluster 3	GOTERM_MF_DIRECT	GO:0019899~enzyme binding	3	27.2727	0.015724	SRC, AKT1, EGFR	11	333	16881	13.8256	0.78843	0.171217	0.158987
Cluster 3	GOTERM_MF_DIRECT	GO:0004714~transmembrane receptor protein tyrosine kinase activity	2	18.1818	0.0222897	MET, EGFR	11	38	16881	80.7703	0.890201	0.218439	0.202837
Cluster 3	GOTERM_MF_DIRECT	GO:0005080~protein kinase C binding	2	18.1818	0.0269249	SRC, AKT1	11	46	16881	66.7233	0.931081	0.229325	0.212945
Cluster 3	GOTERM_MF_DIRECT	GO:0097110~scaffold protein binding	2	18.1818	0.0280806	SRC, MAPK3	11	48	16881	63.9432	0.938657	0.229325	0.212945
Cluster 3	GOTERM_MF_DIRECT	GO:0001948~glycoprotein binding	2	18.1818	0.0378544	HSP90AA1, EGFR	11	65	16881	47.2196	0.977218	0.285364	0.264981

## Sheet: Table S12
Supplementary Table S12: KEGG pathway enrichment analysis for target obtained after cluster analysis of drug-diease gene PPI.
MCODE	Category	Term	Count	%	PValue	Genes	List Total	Pop Hits	Pop Total	Fold Enrichment	Bonferroni	Benjamini	FDR
Cluster 1	KEGG_PATHWAY	hsa04080:Neuroactive ligand-receptor interaction	13	92.8571	1.80108e-16	OPRM1, PTGER3, DRD3, DRD2, DRD4, GABBR1, GRM3, SSTR2, GRM2, HTR1A, CNR1, CNR2, ADRA2A	14	277	6879	23.0601	4.44089e-15	4.44089e-15	1.66533e-13
Cluster 1	KEGG_PATHWAY	hsa04024:cAMP signaling pathway	5	35.7143	0.00038821	SSTR2, PTGER3, HTR1A, DRD2, GABBR1	14	198	6879	12.408	0.00773564	0.00387533	0.295085
Cluster 1	KEGG_PATHWAY	hsa05030:Cocaine addiction	3	21.4286	0.0036879	GRM3, GRM2, DRD2	14	49	6879	30.0831	0.0712302	0.0243306	2.77285
Cluster 1	KEGG_PATHWAY	hsa04728:Dopaminergic synapse	3	21.4286	0.0234335	DRD3, DRD2, DRD4	14	128	6879	11.5162	0.377648	0.111804	16.5125
Cluster 2	KEGG_PATHWAY	hsa05200:Pathways in cancer	9	81.8182	4.30937e-09	IL6, PTGS2, JUN, MMP9, ERBB2, VEGFA, PPARG, STAT1, STAT3	11	393	6879	14.3213	3.96462e-07	3.96462e-07	4.70791e-06
Cluster 2	KEGG_PATHWAY	hsa05205:Proteoglycans in cancer	6	54.5455	4.42371e-06	MMP9, ERBB2, VEGFA, ESR1, STAT3, PTPN11	11	200	6879	18.7609	0.000406899	0.00020347	0.00483272
Cluster 2	KEGG_PATHWAY	hsa05161:Hepatitis B	5	45.4545	3.60418e-05	IL6, JUN, MMP9, STAT1, STAT3	11	145	6879	21.5643	0.00331041	0.00110469	0.039368
Cluster 2	KEGG_PATHWAY	hsa05321:Inflammatory bowel disease (IBD)	4	36.3636	8.79898e-05	IL6, JUN, STAT1, STAT3	11	64	6879	39.0852	0.00806274	0.00202181	0.0960854
Cluster 2	KEGG_PATHWAY	hsa05212:Pancreatic cancer	4	36.3636	9.21767e-05	ERBB2, VEGFA, STAT1, STAT3	11	65	6879	38.4839	0.00844478	0.00169469	0.100655
Cluster 2	KEGG_PATHWAY	hsa04066:HIF-1 signaling pathway	4	36.3636	0.000294425	IL6, ERBB2, VEGFA, STAT3	11	96	6879	26.0568	0.0267274	0.00450501	0.321185
Cluster 2	KEGG_PATHWAY	hsa04668:TNF signaling pathway	4	36.3636	0.000405564	IL6, PTGS2, JUN, MMP9	11	107	6879	23.3781	0.0366316	0.00531716	0.442181
Cluster 2	KEGG_PATHWAY	hsa05206:MicroRNAs in cancer	5	45.4545	0.000503686	PTGS2, MMP9, ERBB2, VEGFA, STAT3	11	286	6879	10.9329	0.045293	0.0057771	0.548895
Cluster 2	KEGG_PATHWAY	hsa04630:Jak-STAT signaling pathway	4	36.3636	0.000987509	IL6, STAT1, STAT3, PTPN11	11	145	6879	17.2514	0.0868871	0.0100487	1.07357
Cluster 2	KEGG_PATHWAY	hsa05219:Bladder cancer	3	27.2727	0.0015133	MMP9, ERBB2, VEGFA	11	41	6879	45.7583	0.130058	0.0138363	1.6409
Cluster 2	KEGG_PATHWAY	hsa05168:Herpes simplex infection	4	36.3636	0.00193615	IL6, JUN, STAT1, PTPN11	11	183	6879	13.6692	0.163308	0.0160783	2.09501
Cluster 2	KEGG_PATHWAY	hsa05211:Renal cell carcinoma	3	27.2727	0.00388249	JUN, VEGFA, PTPN11	11	66	6879	28.4256	0.300846	0.0293834	4.16077
Cluster 2	KEGG_PATHWAY	hsa05140:Leishmaniasis	3	27.2727	0.00448047	PTGS2, JUN, STAT1	11	71	6879	26.4238	0.338423	0.0312796	4.78745
Cluster 2	KEGG_PATHWAY	hsa04917:Prolactin signaling pathway	3	27.2727	0.00448047	ESR1, STAT1, STAT3	11	71	6879	26.4238	0.338423	0.0312796	4.78745
Cluster 2	KEGG_PATHWAY	hsa05323:Rheumatoid arthritis	3	27.2727	0.00681141	IL6, JUN, VEGFA	11	88	6879	21.3192	0.466765	0.0439201	7.19485
Cluster 2	KEGG_PATHWAY	hsa04915:Estrogen signaling pathway	3	27.2727	0.00855828	JUN, MMP9, ESR1	11	99	6879	18.9504	0.546495	0.0513512	8.96263
Cluster 2	KEGG_PATHWAY	hsa04620:Toll-like receptor signaling pathway	3	27.2727	0.00976471	IL6, JUN, STAT1	11	106	6879	17.699	0.594554	0.0548607	10.1656
Cluster 2	KEGG_PATHWAY	hsa04931:Insulin resistance	3	27.2727	0.0101227	IL6, STAT3, PTPN11	11	108	6879	17.3712	0.60782	0.0535725	10.5198
Cluster 2	KEGG_PATHWAY	hsa04380:Osteoclast differentiation	3	27.2727	0.0146537	JUN, PPARG, STAT1	11	131	6879	14.3213	0.742854	0.0726745	14.894
Cluster 2	KEGG_PATHWAY	hsa05162:Measles	3	27.2727	0.0150828	IL6, STAT1, STAT3	11	133	6879	14.1059	0.752956	0.0709464	15.2981
Cluster 2	KEGG_PATHWAY	hsa05202:Transcriptional misregulation in cancer	3	27.2727	0.0231958	IL6, MMP9, PPARG	11	167	6879	11.2341	0.884578	0.102335	22.6164
Cluster 2	KEGG_PATHWAY	hsa05164:Influenza A	3	27.2727	0.0250506	IL6, JUN, STAT1	11	174	6879	10.7821	0.903094	0.10519	24.2067
Cluster 2	KEGG_PATHWAY	hsa04510:Focal adhesion	3	27.2727	0.0342804	JUN, ERBB2, VEGFA	11	206	6879	9.10724	0.959608	0.135729	31.6875
Cluster 3	KEGG_PATHWAY	hsa05142:Chagas disease (American trypanosomiasis)	6	54.5455	1.70212e-07	NOS2, IL1B, AKT1, TNF, IL2, MAPK3	11	104	6879	36.0787	2.26379e-05	2.26382e-05	1.24255e-05
Cluster 3	KEGG_PATHWAY	hsa05152:Tuberculosis	6	54.5455	2.41998e-06	NOS2, SRC, IL1B, AKT1, TNF, MAPK3	11	177	6879	21.1988	0.000321807	0.000160929	8.83294e-05
Cluster 3	KEGG_PATHWAY	hsa05205:Proteoglycans in cancer	6	54.5455	4.42371e-06	SRC, AKT1, TNF, MET, EGFR, MAPK3	11	200	6879	18.7609	0.000588181	0.000196118	0.000107644
Cluster 3	KEGG_PATHWAY	hsa04915:Estrogen signaling pathway	5	45.4545	7.93342e-06	HSP90AA1, SRC, AKT1, EGFR, MAPK3	11	99	6879	31.584	0.00105459	0.000263786	0.000144785
Cluster 3	KEGG_PATHWAY	hsa04668:TNF signaling pathway	5	45.4545	1.08148e-05	IL1B, MMP3, AKT1, TNF, MAPK3	11	107	6879	29.2226	0.00143735	0.000287675	0.000157897
Cluster 3	KEGG_PATHWAY	hsa04621:NOD-like receptor signaling pathway	4	36.3636	5.89017e-05	HSP90AA1, IL1B, TNF, MAPK3	11	56	6879	44.6688	0.00780356	0.00119789	0.000657491
Cluster 3	KEGG_PATHWAY	hsa04151:PI3K-Akt signaling pathway	6	54.5455	6.30471e-05	HSP90AA1, AKT1, MET, EGFR, IL2, MAPK3	11	345	6879	10.8759	0.00835047	0.00119789	0.000657491
Cluster 3	KEGG_PATHWAY	hsa05230:Central carbon metabolism in cancer	4	36.3636	8.79898e-05	AKT1, MET, EGFR, MAPK3	11	64	6879	39.0852	0.0116349	0.00133065	0.000730358
Cluster 3	KEGG_PATHWAY	hsa05200:Pathways in cancer	6	54.5455	0.000117743	HSP90AA1, NOS2, AKT1, MET, EGFR, MAPK3	11	393	6879	9.54754	0.0155387	0.00133065	0.000730358
Cluster 3	KEGG_PATHWAY	hsa05218:Melanoma	4	36.3636	0.000120059	AKT1, MET, EGFR, MAPK3	11	71	6879	35.2318	0.015842	0.00133065	0.000730358
Cluster 3	KEGG_PATHWAY	hsa04520:Adherens junction	4	36.3636	0.000120059	SRC, MET, EGFR, MAPK3	11	71	6879	35.2318	0.015842	0.00133065	0.000730358
Cluster 3	KEGG_PATHWAY	hsa05140:Leishmaniasis	4	36.3636	0.000120059	NOS2, IL1B, TNF, MAPK3	11	71	6879	35.2318	0.015842	0.00133065	0.000730358
Cluster 3	KEGG_PATHWAY	hsa05133:Pertussis	4	36.3636	0.000141407	NOS2, IL1B, TNF, MAPK3	11	75	6879	33.3527	0.0186327	0.00135247	0.000742331
Cluster 3	KEGG_PATHWAY	hsa04510:Focal adhesion	5	45.4545	0.000142365	SRC, AKT1, MET, EGFR, MAPK3	11	206	6879	15.1787	0.0187577	0.00135247	0.000742331
Cluster 3	KEGG_PATHWAY	hsa04015:Rap1 signaling pathway	5	45.4545	0.000153398	SRC, AKT1, MET, EGFR, MAPK3	11	210	6879	14.8896	0.0201967	0.00136013	0.000746535
Cluster 3	KEGG_PATHWAY	hsa04012:ErbB signaling pathway	4	36.3636	0.000219934	SRC, AKT1, EGFR, MAPK3	11	87	6879	28.7524	0.0288306	0.00178002	0.000977002
Cluster 3	KEGG_PATHWAY	hsa05215:Prostate cancer	4	36.3636	0.000227521	HSP90AA1, AKT1, EGFR, MAPK3	11	88	6879	28.4256	0.0298104	0.00178002	0.000977002
Cluster 3	KEGG_PATHWAY	hsa04066:HIF-1 signaling pathway	4	36.3636	0.000294425	NOS2, AKT1, EGFR, MAPK3	11	96	6879	26.0568	0.0384073	0.00217547	0.00119406
Cluster 3	KEGG_PATHWAY	hsa04010:MAPK signaling pathway	5	45.4545	0.000314946	IL1B, AKT1, TNF, EGFR, MAPK3	11	253	6879	12.359	0.041029	0.00220462	0.00121006
Cluster 3	KEGG_PATHWAY	hsa04660:T cell receptor signaling pathway	4	36.3636	0.000332184	AKT1, TNF, IL2, MAPK3	11	100	6879	25.0145	0.0432257	0.00220902	0.00121247
Cluster 3	KEGG_PATHWAY	hsa04620:Toll-like receptor signaling pathway	4	36.3636	0.000394496	IL1B, AKT1, TNF, MAPK3	11	106	6879	23.5986	0.0511251	0.00249847	0.00137134
Cluster 3	KEGG_PATHWAY	hsa05145:Toxoplasmosis	4	36.3636	0.000439968	NOS2, AKT1, TNF, MAPK3	11	110	6879	22.7405	0.0568488	0.00265981	0.00145989
Cluster 3	KEGG_PATHWAY	hsa04380:Osteoclast differentiation	4	36.3636	0.000734452	IL1B, AKT1, TNF, MAPK3	11	131	6879	19.0951	0.0930954	0.00424705	0.00233109
Cluster 3	KEGG_PATHWAY	hsa05160:Hepatitis C	4	36.3636	0.000767692	AKT1, TNF, EGFR, MAPK3	11	133	6879	18.8079	0.0970989	0.00425429	0.00233506
Cluster 3	KEGG_PATHWAY	hsa05332:Graft-versus-host disease	3	27.2727	0.000980487	IL1B, TNF, IL2	11	33	6879	56.8512	0.122316	0.00505149	0.00277262
Cluster 3	KEGG_PATHWAY	hsa05161:Hepatitis B	4	36.3636	0.000987509	SRC, AKT1, TNF, MAPK3	11	145	6879	17.2514	0.123136	0.00505149	0.00277262
Cluster 3	KEGG_PATHWAY	hsa05219:Bladder cancer	3	27.2727	0.0015133	SRC, EGFR, MAPK3	11	41	6879	45.7583	0.182432	0.00745441	0.00409152
Cluster 3	KEGG_PATHWAY	hsa04940:Type I diabetes mellitus	3	27.2727	0.00158773	IL1B, TNF, IL2	11	42	6879	44.6688	0.190498	0.00754173	0.00413945
Cluster 3	KEGG_PATHWAY	hsa05164:Influenza A	4	36.3636	0.00167449	IL1B, AKT1, TNF, MAPK3	11	174	6879	14.3762	0.1998	0.00767954	0.00421509
Cluster 3	KEGG_PATHWAY	hsa05144:Malaria	3	27.2727	0.00215686	IL1B, TNF, MET	11	49	6879	38.2876	0.249618	0.00956208	0.00524836
Cluster 3	KEGG_PATHWAY	hsa05213:Endometrial cancer	3	27.2727	0.00242631	AKT1, EGFR, MAPK3	11	52	6879	36.0787	0.276093	0.0104097	0.00571358
Cluster 3	KEGG_PATHWAY	hsa05223:Non-small cell lung cancer	3	27.2727	0.00280915	AKT1, EGFR, MAPK3	11	56	6879	33.5016	0.312122	0.0116755	0.00640838
Cluster 3	KEGG_PATHWAY	hsa04150:mTOR signaling pathway	3	27.2727	0.0030106	AKT1, TNF, MAPK3	11	58	6879	32.3464	0.330359	0.0121336	0.00665982
Cluster 3	KEGG_PATHWAY	hsa04370:VEGF signaling pathway	3	27.2727	0.00332522	SRC, AKT1, MAPK3	11	61	6879	30.7556	0.357887	0.0130075	0.00713944
Cluster 3	KEGG_PATHWAY	hsa04014:Ras signaling pathway	4	36.3636	0.00353858	AKT1, MET, EGFR, MAPK3	11	226	6879	11.0684	0.375913	0.0131872	0.00723807
Cluster 3	KEGG_PATHWAY	hsa05321:Inflammatory bowel disease (IBD)	3	27.2727	0.00365467	IL1B, TNF, IL2	11	64	6879	29.3139	0.385509	0.0131872	0.00723807
Cluster 3	KEGG_PATHWAY	hsa05212:Pancreatic cancer	3	27.2727	0.00376776	AKT1, EGFR, MAPK3	11	65	6879	28.8629	0.394717	0.0131872	0.00723807
Cluster 3	KEGG_PATHWAY	hsa05214:Glioma	3	27.2727	0.00376776	AKT1, EGFR, MAPK3	11	65	6879	28.8629	0.394717	0.0131872	0.00723807
Cluster 3	KEGG_PATHWAY	hsa05211:Renal cell carcinoma	3	27.2727	0.00388249	AKT1, MET, MAPK3	11	66	6879	28.4256	0.403918	0.0132403	0.00726723
Cluster 3	KEGG_PATHWAY	hsa05120:Epithelial cell signaling in Helicobacter pylori infection	3	27.2727	0.00399885	SRC, MET, EGFR	11	67	6879	28.0014	0.413107	0.0132962	0.0072979
Cluster 3	KEGG_PATHWAY	hsa04664:Fc epsilon RI signaling pathway	3	27.2727	0.00411683	AKT1, TNF, MAPK3	11	68	6879	27.5896	0.422281	0.0133546	0.00732996
Cluster 3	KEGG_PATHWAY	hsa04917:Prolactin signaling pathway	3	27.2727	0.00448047	SRC, AKT1, MAPK3	11	71	6879	26.4238	0.449673	0.0141882	0.00778749
Cluster 3	KEGG_PATHWAY	hsa05132:Salmonella infection	3	27.2727	0.00607873	NOS2, IL1B, MAPK3	11	83	6879	22.6035	0.555559	0.0188017	0.0103197
Cluster 3	KEGG_PATHWAY	hsa04914:Progesterone-mediated oocyte maturation	3	27.2727	0.00666177	HSP90AA1, AKT1, MAPK3	11	87	6879	21.5643	0.588925	0.0196938	0.0108094
Cluster 3	KEGG_PATHWAY	hsa05323:Rheumatoid arthritis	3	27.2727	0.00681141	IL1B, MMP3, TNF	11	88	6879	21.3192	0.59708	0.0196938	0.0108094
Cluster 3	KEGG_PATHWAY	hsa04540:Gap junction	3	27.2727	0.00681141	SRC, EGFR, MAPK3	11	88	6879	21.3192	0.59708	0.0196938	0.0108094
Cluster 3	KEGG_PATHWAY	hsa04912:GnRH signaling pathway	3	27.2727	0.00726954	SRC, EGFR, MAPK3	11	91	6879	20.6164	0.621061	0.0205713	0.011291
Cluster 3	KEGG_PATHWAY	hsa05231:Choline metabolism in cancer	3	27.2727	0.00889553	AKT1, EGFR, MAPK3	11	101	6879	18.5752	0.695291	0.024648	0.0135286
Cluster 3	KEGG_PATHWAY	hsa05146:Amoebiasis	3	27.2727	0.00976471	NOS2, IL1B, TNF	11	106	6879	17.699	0.728851	0.0265042	0.0145474
Cluster 3	KEGG_PATHWAY	hsa04919:Thyroid hormone signaling pathway	3	27.2727	0.0114217	SRC, AKT1, MAPK3	11	115	6879	16.3138	0.782994	0.0303817	0.0166757
Cluster 3	KEGG_PATHWAY	hsa04071:Sphingolipid signaling pathway	3	27.2727	0.0123928	AKT1, TNF, MAPK3	11	120	6879	15.6341	0.809584	0.0323185	0.0177387
Cluster 3	KEGG_PATHWAY	hsa04611:Platelet activation	3	27.2727	0.0144411	SRC, AKT1, MAPK3	11	130	6879	14.4315	0.855529	0.036936	0.0202731
Cluster 3	KEGG_PATHWAY	hsa05162:Measles	3	27.2727	0.0150828	IL1B, AKT1, IL2	11	133	6879	14.1059	0.867516	0.037682	0.0206826
Cluster 3	KEGG_PATHWAY	hsa04068:FoxO signaling pathway	3	27.2727	0.0152994	AKT1, EGFR, MAPK3	11	134	6879	14.0007	0.871336	0.037682	0.0206826
Cluster 3	KEGG_PATHWAY	hsa04921:Oxytocin signaling pathway	3	27.2727	0.0189495	SRC, EGFR, MAPK3	11	150	6879	12.5073	0.921486	0.0455738	0.0250142
Cluster 3	KEGG_PATHWAY	hsa04932:Non-alcoholic fatty liver disease (NAFLD)	3	27.2727	0.019189	IL1B, AKT1, TNF	11	151	6879	12.4244	0.923994	0.0455738	0.0250142
Cluster 3	KEGG_PATHWAY	hsa05010:Alzheimer's disease	3	27.2727	0.0234571	IL1B, TNF, MAPK3	11	168	6879	11.1672	0.957445	0.0547332	0.0300415
Cluster 3	KEGG_PATHWAY	hsa04062:Chemokine signaling pathway	3	27.2727	0.02837	SRC, AKT1, MAPK3	11	186	6879	10.0865	0.978242	0.0650553	0.035707
Cluster 3	KEGG_PATHWAY	hsa04810:Regulation of actin cytoskeleton	3	27.2727	0.0355174	SRC, EGFR, MAPK3	11	210	6879	8.93377	0.99185	0.0800646	0.0439452
Cluster 3	KEGG_PATHWAY	hsa04320:Dorso-ventral axis formation	2	18.1818	0.0385887	EGFR, MAPK3	11	27	6879	46.3232	0.994668	0.0855382	0.0469495
Cluster 3	KEGG_PATHWAY	hsa04060:Cytokine-cytokine receptor interaction	3	27.2727	0.0463831	IL1B, TNF, IL2	11	243	6879	7.72054	0.998194	0.100779	0.0553148
Cluster 3	KEGG_PATHWAY	hsa05143:African trypanosomiasis	2	18.1818	0.0469797	IL1B, TNF	11	33	6879	37.9008	0.998338	0.100779	0.0553148
Cluster 3	KEGG_PATHWAY	hsa05020:Prion diseases	2	18.1818	0.0483718	IL1B, MAPK3	11	34	6879	36.7861	0.998632	0.102118	0.0560499
