# Supplementary material for: Prediction of the Molecular Mechanisms Underlying Erlong Zuoci Treatment of Age-Related Hearing Loss via Network Pharmacology-Based Analyses Combined with Experimental Validation
Source: Front Pharmacol. 2021 Nov 23;12:719267. doi: 10.3389/fphar.2021.719267 (PMC8650627; doi:10.3389/fphar.2021.719267)
Supplement: Supplementary file 4 [file DataSheet3.xlsx]

## Sheet: Table S9
Supplementary Table S9: Compound-Target PPI Network.
node1	node2	combined_score
ABCB1	NR1I2	0.843
ABCB1	EGFR	0.754
ABCB1	CYP2D6	0.711
ACE	REN	0.959
ACE	SERPINE1	0.854
ACHE	APP	0.834
ADAM17	ERBB2	0.95
ADAM17	SHH	0.917
ADAM17	PRKCB	0.9
ADAM17	EGFR	0.846
ADAM17	APP	0.835
ADAM17	TNFRSF1A	0.766
ADRA1B	GRM5	0.931
ADRA1B	APP	0.92
ADRA2A	DRD4	0.913
AKT1	GSK3B	0.999
AKT1	HSP90AA1	0.998
AKT1	STAT3	0.994
AKT1	BCL2L1	0.993
AKT1	ESR1	0.991
AKT1	PIK3R1	0.99
AKT1	HIF1A	0.988
AKT1	TERT	0.985
AKT1	PIK3CG	0.979
AKT1	IL2	0.978
AKT1	SRC	0.978
AKT1	PTPN11	0.976
AKT1	IKBKB	0.974
AKT1	RARA	0.958
AKT1	INSR	0.948
AKT1	BCL2	0.941
AKT1	RXRA	0.93
AKT1	JUN	0.913
AKT1	NOS2	0.909
AKT1	MAPK3	0.907
AKT1	IL6	0.888
AKT1	MMP9	0.887
AKT1	TNF	0.876
AKT1	FGF2	0.859
AKT1	PTGS2	0.854
AKT1	KIT	0.838
AKT1	MMP2	0.836
AKT1	ESR2	0.828
AKT1	DNMT1	0.821
AKT1	SHH	0.814
AKT1	NOX4	0.809
AKT1	MAPT	0.804
AKT1	STAT1	0.794
AKT1	PARP1	0.791
AKT1	VCP	0.776
AKT1	SERPINE1	0.761
AKT1	ERBB2	0.737
AKT1	ADAM17	0.735
AKT1	NR3C1	0.728
AKT1	SELP	0.726
AKT1	TNFRSF1A	0.707
ALOX15	PTGS2	0.959
APP	TTR	0.97
APP	MAPK3	0.955
APP	DRD4	0.921
APP	SERPINE1	0.921
APP	ADRA2A	0.913
APP	CTSD	0.742
APP	EGFR	0.72
BACE1	APP	0.997
BACE1	ADAM17	0.794
BACE1	FGF2	0.704
BCL2	BCL2L1	0.991
BCL2	MAPK3	0.947
BCL2	STAT3	0.931
BCL2L1	STAT3	0.993
BCL2L1	MAPK3	0.969
BCL2L1	CDK2	0.861
BCL2L1	CTSD	0.716
BRAF	MAPK3	0.969
CDK2	CDK6	0.974
CDK2	MAPK3	0.933
CDK2	STAT3	0.784
CES1	MPO	0.928
CES1	UGT2B7	0.754
CHRNA4	ACHE	0.773
CHRNA7	CHRNA4	0.926
CNR1	DRD2	0.984
CNR1	DRD4	0.965
CNR1	ADRA2A	0.962
CNR1	FAAH	0.956
CNR1	GRM3	0.94
CNR1	SSTR2	0.937
CNR1	HTR1A	0.933
CNR1	APP	0.927
CNR1	PTGER3	0.923
CNR1	GRM5	0.831
CNR2	DRD2	0.951
CNR2	DRD4	0.949
CNR2	HTR1A	0.94
CNR2	ADRA2A	0.932
CNR2	FAAH	0.922
CNR2	APP	0.916
CNR2	GRM3	0.914
CNR2	PTGER3	0.91
CNR2	SSTR2	0.908
CNR2	CNR1	0.908
CSNK2A1	APEX1	0.742
CYP19A1	CYP17A1	0.949
CYP19A1	PGR	0.857
CYP19A1	ESR2	0.855
CYP19A1	SHBG	0.796
CYP19A1	ERBB2	0.789
CYP19A1	UGT2B7	0.715
CYP1B1	AHR	0.943
CYP1B1	UGT2B7	0.801
CYP1B1	ESR2	0.711
CYP2D6	MAOA	0.951
CYP2D6	UGT2B7	0.898
DAPK1	MAPK3	0.923
DNMT1	STAT3	0.874
DPP4	ACE	0.709
DRD2	SLC6A3	0.99
DRD2	DRD4	0.943
DRD2	APP	0.931
DRD2	SSTR2	0.923
DRD2	HTR1A	0.92
DRD2	PTGER3	0.919
DRD2	ADRA2A	0.915
DRD2	SLC6A4	0.847
DRD2	MAOA	0.739
DRD3	CNR1	0.966
DRD3	GABBR1	0.95
DRD3	CNR2	0.95
DRD3	GRM3	0.943
DRD3	APP	0.925
DRD3	PTGER3	0.923
DRD3	SSTR2	0.916
DRD3	HTR1A	0.914
DRD3	ADRA2A	0.914
DRD3	DRD4	0.91
DRD3	DRD2	0.907
DRD3	SLC6A3	0.848
DYRK1A	APP	0.76
DYRK1A	MAPT	0.747
EGFR	STAT3	0.998
EGFR	ERBB2	0.971
EGFR	MAPK3	0.946
EGFR	CFTR	0.936
EGFR	FGF2	0.931
EGFR	IL2	0.811
EGFR	SERPINE1	0.715
EPAS1	NR3C1	0.922
EPAS1	APEX1	0.903
EPHX1	CYP1B1	0.972
EPHX1	EPHX2	0.863
EPHX2	NOS2	0.913
ERBB2	STAT3	0.918
ERBB2	FGF2	0.821
ERBB2	MMP2	0.758
ESR1	SRC	0.99
ESR1	IGF1R	0.989
ESR1	JUN	0.979
ESR1	HSP90AA1	0.979
ESR1	MAPK3	0.979
ESR1	TERT	0.968
ESR1	STAT1	0.967
ESR1	PGR	0.964
ESR1	CYP19A1	0.962
ESR1	CTSD	0.959
ESR1	ERBB2	0.947
ESR1	EGFR	0.943
ESR1	ESR2	0.941
ESR1	BCL2	0.925
ESR1	NR3C1	0.925
ESR1	AHR	0.888
ESR1	STAT3	0.855
ESR1	PTGS2	0.773
ESR1	IL6	0.769
ESR1	PARP1	0.761
ESR1	CDK2	0.718
ESR2	HSP90AA1	0.959
ESR2	MAPK3	0.903
ESR2	EGFR	0.749
F10	F2	0.938
F2	APP	0.944
F2	MAPK3	0.94
F2	CFTR	0.921
F2	MAP2K1	0.915
F2	ADRA1B	0.906
F2	GRM5	0.9
F2	SERPINE1	0.849
F2	SELP	0.832
FGF1	FGFR1	0.998
FGF1	FGF2	0.981
FGF1	MAPK3	0.95
FGF1	PTPN11	0.925
FGF1	PIK3R1	0.921
FGF1	KDR	0.89
FGF1	EGFR	0.882
FGF1	FLT1	0.866
FGF1	KIT	0.82
FGF1	VEGFA	0.793
FGF1	FLT3	0.779
FGF1	ERBB2	0.751
FGF1	MET	0.73
FGF1	IGF1R	0.728
FGF2	MAPK3	0.97
FGF2	KDR	0.969
FGF2	FLT3	0.834
FGF2	MMP2	0.825
FGF2	IL1B	0.815
FGF2	SERPINE1	0.734
FGF2	MMP13	0.723
FGFR1	FGF2	0.998
FLT1	KDR	0.988
FLT1	FGF2	0.909
GABBR1	HTR1A	0.964
GABBR1	CNR1	0.96
GABBR1	DRD2	0.957
GABBR1	DRD4	0.95
GABBR1	ADRA2A	0.946
GABBR1	GRM3	0.934
GABBR1	CNR2	0.933
GABBR1	APP	0.931
GABBR1	SSTR2	0.92
GABBR1	PTGER3	0.909
GRM2	DRD2	0.965
GRM2	HTR1A	0.96
GRM2	CNR1	0.955
GRM2	DRD3	0.953
GRM2	DRD4	0.952
GRM2	GABBR1	0.938
GRM2	ADRA2A	0.927
GRM2	APP	0.922
GRM2	CNR2	0.92
GRM2	SSTR2	0.916
GRM2	GRM5	0.915
GRM2	GRM3	0.908
GRM2	PTGER3	0.907
GRM3	DRD2	0.958
GRM3	HTR1A	0.947
GRM3	DRD4	0.943
GRM3	GRM5	0.935
GRM3	ADRA2A	0.921
GRM3	APP	0.919
GRM3	SSTR2	0.915
GRM3	PTGER3	0.904
GRM5	APP	0.946
GSK3B	NR3C1	0.943
GSK3B	CDK6	0.922
GSK3B	APP	0.845
HIF1A	STAT3	0.986
HIF1A	HSP90AA1	0.976
HIF1A	EGFR	0.973
HIF1A	JUN	0.97
HIF1A	MAPK3	0.964
HIF1A	NR3C1	0.933
HIF1A	EPAS1	0.916
HIF1A	ESR1	0.813
HIF1A	FGF2	0.735
HIF1A	MMP2	0.721
HIF1A	APEX1	0.718
HPSE	CTSD	0.907
HSP90AA1	ERBB2	0.993
HSP90AA1	EGFR	0.989
HSP90AA1	AHR	0.989
HSP90AA1	PGR	0.985
HSP90AA1	NR3C1	0.983
HSP90AA1	STAT3	0.982
HSP90AA1	TERT	0.982
HSP90AA1	KDR	0.98
HSP90AA1	MAPK3	0.972
HSP90AA1	IL2	0.939
HSP90AA1	MMP2	0.921
HSP90AA1	CSNK2A1	0.83
HSP90AA1	FLT3	0.791
HSP90AA1	BRAF	0.751
HSP90AA1	CDK2	0.735
HSP90AA1	CFTR	0.73
HSP90AA1	NOS2	0.708
HSP90AA1	MET	0.704
HTR1A	SLC6A4	0.962
HTR1A	APP	0.925
HTR1A	ADRA2A	0.919
HTR1A	DRD4	0.914
HTR1A	SLC6A3	0.765
HTR1A	NR3C1	0.705
HTR2A	GRM5	0.964
HTR2A	APP	0.922
HTR2A	ADRA1B	0.92
HTR2A	F2	0.908
HTR2A	SLC6A4	0.907
HTR2A	GRM2	0.905
HTR2A	PIK3R1	0.904
HTR2A	MAOA	0.741
IGF1R	MAPK3	0.938
IGF1R	STAT3	0.886
IGF1R	FGF2	0.886
IKBKB	TNF	0.999
IKBKB	TNFRSF1A	0.986
IKBKB	PRKCB	0.972
IKBKB	PRKCA	0.939
IKBKB	IL6	0.796
IKBKB	HSP90AA1	0.78
IKBKB	JUN	0.725
IL1B	IL2	0.9
IL1B	MMP13	0.893
IL1B	MMP2	0.872
IL1B	MPO	0.819
IL6	STAT3	0.997
IL6	JUN	0.984
IL6	IL1B	0.984
IL6	STAT1	0.983
IL6	MAPK3	0.976
IL6	ERBB2	0.972
IL6	IL2	0.959
IL6	APP	0.957
IL6	PTPN11	0.954
IL6	MAP2K1	0.954
IL6	PTGS2	0.945
IL6	MMP9	0.923
IL6	EGFR	0.921
IL6	TLR9	0.905
IL6	FGF2	0.857
IL6	MPO	0.852
IL6	TNFRSF1A	0.84
IL6	NLRP3	0.838
IL6	MMP2	0.823
IL6	SERPINE1	0.815
IL6	PPARG	0.812
IL6	MMP13	0.808
IL6	BCL2L1	0.8
IL6	REN	0.797
IL6	CD38	0.795
IL6	SRC	0.793
IL6	AHR	0.777
IL6	MMP3	0.766
IL6	NOS2	0.741
IL6	DNMT1	0.735
IL6	F2	0.724
IL6	TTR	0.723
IL6	SELP	0.716
IL6	HSP90AA1	0.709
IL6	PLG	0.704
INSR	IGF1R	0.994
JUN	MAPK3	0.995
JUN	NR3C1	0.985
JUN	GSK3B	0.978
JUN	IL2	0.971
JUN	IL1B	0.963
JUN	NOS2	0.956
JUN	PPARG	0.956
JUN	CSNK2A1	0.954
JUN	STAT3	0.921
JUN	STAT1	0.888
JUN	ESR2	0.882
JUN	EGFR	0.88
JUN	MAP2K1	0.806
JUN	MMP3	0.754
JUN	APP	0.713
JUN	PTGS2	0.711
JUN	ERBB2	0.708
KIT	STAT3	0.959
KIT	FGF2	0.896
MAOA	SLC6A4	0.899
MAOA	DRD4	0.787
MAOA	SLC6A3	0.739
MAOA	HTR1A	0.723
MAOB	CYP2D6	0.946
MAOB	MAOA	0.945
MAOB	AKR1A1	0.92
MAOB	SLC6A3	0.733
MAP2K1	BRAF	0.999
MAP2K1	MAPK3	0.991
MAP2K1	STAT3	0.965
MAP2K1	IL2	0.96
MAP2K1	ERBB2	0.943
MAP2K1	SHH	0.93
MAPK3	IL2	0.955
MAPK3	NR3C1	0.944
MAPK3	RARA	0.919
MAPK3	MMP2	0.702
MAPT	GSK3B	0.987
MAPT	APP	0.949
MAPT	MAPK3	0.884
MET	STAT3	0.978
MET	MAPK3	0.935
MET	FGF2	0.826
MET	EGFR	0.715
MMP13	MMP2	0.911
MMP14	MMP2	0.969
MMP14	MMP13	0.945
MMP14	EGFR	0.762
MMP3	STAT3	0.968
MMP3	EGFR	0.954
MMP3	MMP2	0.923
MMP3	MMP13	0.91
MMP3	IL1B	0.872
MMP3	FGF2	0.77
MMP3	SERPINE1	0.769
MMP3	EPAS1	0.716
MMP9	PLG	0.991
MMP9	STAT3	0.981
MMP9	MMP3	0.959
MMP9	CTSD	0.944
MMP9	MMP13	0.919
MMP9	IL1B	0.913
MMP9	MMP2	0.908
MMP9	JUN	0.893
MMP9	FGF2	0.839
MMP9	EGFR	0.828
MMP9	ERBB2	0.781
MMP9	PTGS2	0.741
MMP9	MAPK3	0.741
MMP9	TNFRSF1A	0.717
MMP9	MPO	0.714
MMP9	SERPINE1	0.714
MMP9	PPARG	0.709
MMP9	MAP2K1	0.706
NLRP3	IL1B	0.988
NLRP3	HSP90AA1	0.911
NOS2	STAT3	0.955
NOS2	IL1B	0.85
NR1H4	RXRA	0.992
NR1H4	GPBAR1	0.92
NR1I2	AHR	0.798
NR3C2	HSP90AA1	0.967
NR3C2	NR3C1	0.943
NR3C2	PGR	0.914
NR3C2	REN	0.845
NR3C2	ACE	0.811
OPRM1	GABBR1	0.962
OPRM1	GRM2	0.946
OPRM1	CNR1	0.938
OPRM1	DRD2	0.932
OPRM1	GRM3	0.931
OPRM1	PTGER3	0.93
OPRM1	DRD4	0.929
OPRM1	CNR2	0.929
OPRM1	DRD3	0.929
OPRM1	ADRA2A	0.927
OPRM1	HTR1A	0.926
OPRM1	STAT3	0.918
OPRM1	APP	0.916
OPRM1	SSTR2	0.911
PARP1	POLB	0.986
PARP1	APEX1	0.98
PARP1	DNMT1	0.723
PGR	ERBB2	0.954
PGR	MAPK3	0.95
PGR	NR3C1	0.912
PGR	EGFR	0.811
PIK3CG	MAP2K1	0.946
PIK3CG	KIT	0.785
PIK3CG	PRKCB	0.776
PIK3R1	EGFR	0.994
PIK3R1	ERBB2	0.988
PIK3R1	SRC	0.985
PIK3R1	KIT	0.981
PIK3R1	PIK3CG	0.981
PIK3R1	FGFR1	0.981
PIK3R1	IGF1R	0.979
PIK3R1	STAT3	0.978
PIK3R1	FLT1	0.975
PIK3R1	PTPN11	0.972
PIK3R1	INSR	0.971
PIK3R1	ESR1	0.963
PIK3R1	MET	0.952
PIK3R1	FLT3	0.949
PIK3R1	MAP2K1	0.94
PIK3R1	KDR	0.931
PIK3R1	ESR2	0.922
PIK3R1	NR3C1	0.922
PIK3R1	HSP90AA1	0.921
PIK3R1	IL2	0.919
PIK3R1	FGF2	0.919
PIK3R1	APP	0.915
PIK3R1	IL1B	0.91
PIK3R1	ADRA1B	0.904
PIK3R1	F2	0.904
PIK3R1	GRM5	0.901
PIK3R1	GSK3B	0.864
PIK3R1	PGR	0.848
PLG	SERPINE1	0.998
PLG	MMP3	0.979
PLG	MMP13	0.949
PLG	APP	0.941
PLG	MMP2	0.742
POLB	APEX1	0.986
PPARA	MAPK3	0.957
PPARA	HSP90AA1	0.956
PPARA	JUN	0.938
PPARA	NOS2	0.922
PPARA	F2	0.908
PPARG	TNFRSF1A	0.92
PPARG	IL1B	0.794
PPARG	EGFR	0.787
PPARG	REN	0.731
PPARG	SERPINE1	0.719
PRKCA	BRAF	0.987
PRKCA	EGFR	0.959
PRKCA	SRC	0.956
PRKCA	TERT	0.944
PRKCA	RARA	0.943
PRKCA	MAPK3	0.943
PRKCA	KIT	0.941
PRKCA	HSP90AA1	0.941
PRKCA	PRKCB	0.937
PRKCA	ADRA2A	0.92
PRKCA	MMP3	0.911
PRKCA	ADAM17	0.904
PRKCA	SLC6A3	0.817
PRKCA	CD38	0.803
PRKCA	TRPV4	0.802
PRKCA	GRM3	0.732
PRKCB	EGFR	0.945
PRKCB	MAPK3	0.93
PRKCB	IL2	0.919
PRKCB	BRAF	0.909
PRKCB	ADRA2A	0.905
PRKCB	TYR	0.846
PRKCB	SLC6A3	0.832
PRKCB	INSR	0.826
PRKCB	CD38	0.822
PSEN2	APP	0.981
PSEN2	BACE1	0.824
PSEN2	MAPT	0.765
PTGER3	ADRA2A	0.925
PTGER3	DRD4	0.921
PTGER3	APP	0.918
PTGER3	HTR1A	0.908
PTGS2	STAT3	0.98
PTGS2	IL1B	0.974
PTGS2	NOS2	0.906
PTGS2	EGFR	0.872
PTGS2	PTGER3	0.824
PTGS2	ERBB2	0.822
PTGS2	MAPK3	0.821
PTGS2	PPARG	0.819
PTGS2	MMP3	0.787
PTGS2	FGF2	0.74
PTGS2	TLR9	0.708
PTGS2	STAT1	0.704
PTGS2	MMP2	0.704
PTPN11	MAPK3	0.996
PTPN11	EGFR	0.996
PTPN11	ERBB2	0.994
PTPN11	STAT3	0.991
PTPN11	MAP2K1	0.981
PTPN11	FLT1	0.976
PTPN11	KIT	0.974
PTPN11	MET	0.971
PTPN11	IL2	0.968
PTPN11	KDR	0.968
PTPN11	IGF1R	0.967
PTPN11	INSR	0.956
PTPN11	FGF2	0.944
PTPN11	FLT3	0.802
RARA	NR3C1	0.948
RPS6KA3	MAPK3	0.99
RXRA	RARA	0.998
RXRA	PPARG	0.997
RXRA	PPARA	0.958
RXRA	MAPK3	0.938
RXRA	NR3C1	0.923
RXRA	TNF	0.918
RXRA	NR1I2	0.917
RXRA	NOS2	0.909
RXRA	PRKCA	0.908
RXRA	BCL2	0.902
SCD	PPARG	0.802
SCD	HMGCR	0.766
SELP	IL1B	0.75
SELP	MPO	0.718
SERPINE1	MMP2	0.728
SHH	FGF2	0.852
SLC6A3	DRD4	0.898
SLC6A4	DRD4	0.845
SRC	STAT3	0.995
SRC	HSP90AA1	0.981
SRC	MMP9	0.979
SRC	MMP2	0.974
SRC	NOS2	0.974
SRC	PGR	0.972
SRC	JUN	0.97
SRC	PTPN11	0.968
SRC	ESR2	0.965
SRC	MAPK3	0.964
SRC	EGFR	0.963
SRC	ERBB2	0.961
SRC	KDR	0.96
SRC	F2	0.959
SRC	MET	0.954
SRC	IGF1R	0.953
SRC	MAP2K1	0.953
SRC	FLT1	0.93
SRC	BRAF	0.926
SRC	PRKCB	0.915
SRC	STAT1	0.87
SRC	BCL2L1	0.804
SRC	MMP14	0.777
SRC	TLR9	0.752
SRC	ACP1	0.724
SSTR2	APP	0.919
SSTR2	DRD4	0.917
SSTR2	ADRA2A	0.913
SSTR2	HTR1A	0.911
SSTR2	PTGER3	0.901
STAT1	PTPN11	0.986
STAT1	EGFR	0.985
STAT1	KIT	0.98
STAT1	MAPK3	0.972
STAT1	STAT3	0.972
STAT1	IL2	0.965
STAT1	TNFRSF1A	0.961
STAT1	NR3C1	0.939
STAT1	GSK3B	0.926
STAT1	ERBB2	0.91
STAT1	AHR	0.788
STAT1	PPARG	0.749
STAT1	IL1B	0.748
STAT1	NOS2	0.747
STAT1	BCL2L1	0.737
STAT3	MAPK3	0.986
STAT3	FGF2	0.98
STAT3	MMP2	0.979
STAT3	IL2	0.969
STAT3	IL1B	0.965
STAT3	TNFRSF1A	0.954
STAT3	FLT3	0.91
STAT3	KDR	0.789
STAT3	AHR	0.749
TERT	IL2	0.958
TERT	MAPK3	0.935
TERT	FGF2	0.705
TLR9	NLRP3	0.84
TLR9	STAT3	0.761
TLR9	IL2	0.71
TNF	TNFRSF1A	0.999
TNF	IL1B	0.989
TNF	JUN	0.986
TNF	IL6	0.984
TNF	NOS2	0.984
TNF	PPARG	0.982
TNF	ADAM17	0.979
TNF	STAT3	0.976
TNF	STAT1	0.972
TNF	IL2	0.957
TNF	NR3C1	0.955
TNF	PPARA	0.951
TNF	MMP9	0.944
TNF	PTGS2	0.926
TNF	SERPINE1	0.863
TNF	TLR9	0.853
TNF	NLRP3	0.849
TNF	MPO	0.848
TNF	BCL2L1	0.833
TNF	MMP13	0.809
TNF	APP	0.8
TNF	MMP2	0.798
TNF	CD38	0.778
TNF	SELP	0.761
TNF	MAPK3	0.742
TNF	REN	0.741
TNF	KDR	0.727
TNF	EGFR	0.716
TRPV4	PRKCB	0.8
TRPV4	SRC	0.737
TTR	MPO	0.921
VCP	HSP90AA1	0.981
VCP	CFTR	0.965
VCP	TTR	0.941
VCP	SHH	0.906
VCP	MPO	0.902
VCP	MAPT	0.759
VCP	HMGCR	0.726
VDR	RXRA	0.955
VDR	RARA	0.914
VEGFA	KDR	0.999
VEGFA	FLT1	0.999
VEGFA	HIF1A	0.996
VEGFA	STAT3	0.994
VEGFA	MMP9	0.989
VEGFA	SRC	0.987
VEGFA	JUN	0.983
VEGFA	SERPINE1	0.982
VEGFA	EPAS1	0.98
VEGFA	MMP2	0.979
VEGFA	EGFR	0.979
VEGFA	HSP90AA1	0.974
VEGFA	FGF2	0.971
VEGFA	PLG	0.969
VEGFA	AKT1	0.966
VEGFA	IL6	0.959
VEGFA	ERBB2	0.956
VEGFA	KIT	0.953
VEGFA	PTPN11	0.944
VEGFA	APP	0.943
VEGFA	MET	0.929
VEGFA	PIK3R1	0.928
VEGFA	TNF	0.919
VEGFA	PTGS2	0.918
VEGFA	IGF1R	0.915
VEGFA	FLT3	0.884
VEGFA	FGFR1	0.882
VEGFA	IL1B	0.877
VEGFA	ADAM17	0.817
VEGFA	ESR1	0.816
VEGFA	SHH	0.813
VEGFA	MMP14	0.809
VEGFA	ACE	0.798
VEGFA	MAPK3	0.79
VEGFA	MMP13	0.776
VEGFA	PPARG	0.769
VEGFA	STAT1	0.749
VEGFA	CDK6	0.746
VEGFA	AHR	0.744
VEGFA	IL2	0.733
VEGFA	TERT	0.711
VEGFA	INSR	0.701

## Sheet: Table S10
Supplementary Table S10: Network analysis result for PPI network of ELZC action on ARHL
Target	Degree	BetweennessCentrality	ClosenessCentrality
VEGFA	43	0.0880276	0.529644
AKT1	42	0.0901921	0.503759
IL6	40	0.0707736	0.52549
MAPK3	40	0.0952001	0.536
STAT3	37	0.0392641	0.50566
APP	35	0.198443	0.5
TNF	32	0.0467077	0.501873
HSP90AA1	32	0.0474188	0.482014
EGFR	32	0.0557119	0.51341
SRC	32	0.0486068	0.478571
PIK3R1	32	0.0580577	0.5
FGF2	28	0.017591	0.457338
JUN	27	0.0261473	0.496296
ESR1	25	0.041659	0.470175
MMP9	23	0.0144914	0.448161
STAT1	23	0.00711096	0.455782
PTPN11	21	0.00391562	0.440789
ERBB2	21	0.0187882	0.451178
PTGS2	21	0.0267708	0.463668
IL1B	19	0.0063475	0.428115
MMP2	19	0.00406708	0.437908
PRKCA	18	0.0416911	0.445183
IL2	17	0.00405366	0.436482
HTR1A	17	0.0189964	0.390671
DRD2	16	0.00671523	0.367123
NR3C1	16	0.0248183	0.463668
DRD4	16	0.00671523	0.367123
CNR1	15	0.00806312	0.362162
PRKCB	15	0.0331585	0.420063
GRM2	15	0.00097301	0.362162
ADRA2A	15	0.00939801	0.382857
GRM3	15	0.00482673	0.378531
MAP2K1	14	0.00361861	0.422713
FGF1	14	0.00175402	0.403614
SERPINE1	14	0.0110444	0.451178
PPARG	14	0.0191144	0.416149
MMP3	14	0.00443382	0.420063
DRD3	14	0.00161344	0.363144
OPRM1	14	0.0105462	0.404834
F2	14	0.0279881	0.452703
CNR2	14	0.0070817	0.361186
PTGER3	14	0.00687456	0.383954
RXRA	13	0.0487086	0.422713
HIF1A	13	0.0124114	0.425397
NOS2	13	0.0213992	0.417445
GABBR1	13	0	0.360215
SSTR2	13	0	0.360215
ADAM17	11	0.00922759	0.455782
KDR	10	0.00066895	0.409786
IGF1R	10	0.00052647	0.409786
BCL2L1	10	0.00326625	0.407295
PGR	10	0.00801579	0.41875
KIT	10	0.00150321	0.411043
MET	10	0.00020662	0.411043
ESR2	10	0.0204839	0.422713
MMP13	10	0.00057575	0.387283
TNFRSF1A	9	0.00046867	0.39528
IKBKB	8	0.00166809	0.402402
GSK3B	8	0.00389	0.41875
PLG	8	0.0014252	0.408537
SLC6A3	8	0.0245765	0.34715
AHR	8	0.015895	0.41358
TERT	8	0.00062366	0.41875
VCP	8	0.0170916	0.389535
HTR2A	8	0.0150698	0.389535
GRM5	8	0.00283844	0.386167
MAOA	8	0.0138149	0.323672
MPO	8	0.0153221	0.374302
FLT1	7	6.403e-05	0.380682
MAPT	7	0.00898398	0.416149
CYP19A1	7	0.0389854	0.344473
PPARA	7	0.00148116	0.39881
FLT3	7	0.00012487	0.390671
TLR9	7	0.00041143	0.385057
BRAF	6	0.00032428	0.388406
RARA	6	0.00546873	0.39528
INSR	6	0.00092503	0.4
BCL2	6	0.00067316	0.39528
CDK2	6	0.00146304	0.386167
SHH	6	0.00113542	0.392962
SELP	6	0.00090804	0.387283
NLRP3	5	0.00012332	0.37535
PARP1	5	0.0140004	0.354497
APEX1	5	0.00310189	0.305239
PIK3CG	5	0.00063837	0.387283
EPAS1	5	0.00275513	0.372222
MMP14	5	0.00017835	0.372222
NR3C2	5	0.00224274	0.359249
SLC6A4	5	8.417e-05	0.307339
ACE	5	0.0156909	0.358289
REN	5	0.00199066	0.363144
CTSD	5	0.0162332	0.388406
ADRA1B	5	0	0.380682
FGFR1	4	0	0.36612
BACE1	4	0.0009785	0.370166
CYP1B1	4	0.0122624	0.322115
TTR	4	0.00387884	0.389535
CFTR	4	0.001082	0.376404
CYP2D6	4	0.00794318	0.292576
MAOB	4	0.0155114	0.275154
UGT2B7	4	0.00659279	0.282105
DNMT1	4	0.00092012	0.379603
CD38	4	0.00049995	0.37535
PSEN2	3	8.817e-05	0.341837
CDK6	3	0.00029872	0.353562
CSNK2A1	3	0.00155807	0.357333
NR1I2	3	0.00208303	0.325243
ABCB1	3	0.0109204	0.357333
TRPV4	3	0	0.355438
NR1H4	2	0.0149254	0.299107
POLB	2	0	0.264822
EPHX1	2	0.00050135	0.250467
FAAH	2	0	0.266932
VDR	2	0	0.298441
CES1	2	0.00196086	0.287554
CHRNA4	2	0.0149254	0.253788
EPHX2	2	0.00529949	0.299776
ACHE	2	0.0296263	0.337531
SCD	2	0.00146368	0.297778
HMGCR	2	0.0005523	0.283898
DYRK1A	2	0	0.340102
RPS6KA3	1	0	0.349869
ALOX15	1	0	0.317536
CYP17A1	1	0	0.256705
F10	1	0	0.312354
CHRNA7	1	0	0.202723
DAPK1	1	0	0.349869
AKR1A1	1	0	0.216129
GPBAR1	1	0	0.230637
HPSE	1	0	0.280335
TYR	1	0	0.29646
NOX4	1	0	0.33584
SHBG	1	0	0.256705
ACP1	1	0	0.324455
DPP4	1	0	0.2643
