# Supplementary material for: Prediction of the Molecular Mechanisms Underlying Erlong Zuoci Treatment of Age-Related Hearing Loss via Network Pharmacology-Based Analyses Combined with Experimental Validation
Source: Front Pharmacol. 2021 Nov 23;12:719267. doi: 10.3389/fphar.2021.719267 (PMC8650627; doi:10.3389/fphar.2021.719267)
Supplement: Supplementary file 5 [file Table1.xlsx]

## Sheet: Table S1
Supplementary Table S1: Compounds of ELZC passed the OB and DL filters
HeBupleurum scorzonerifolium Willd.	Mol ID	Molecule Name	MW	OB (%)	DL	SMILES	PubChem CID (accession number)	PubChem Link
RG, CO, PS, AP	MOL000359	sitosterol	414.79	36.91	0.75	CCC(CCC(C)C1CCC2C3CC=C4CC(O)CCC4(C)C3CCC12C)C(C)C	12303645	https://pubchem.ncbi.nlm.nih.gov/compound/12303645
RG, CO, BS	MOL000449	Stigmasterol	412.77	43.83	0.76	CCC(\C=C\C(C)C1CCC2C3CC=C4CC(O)CCC4(C)C3CCC12C)C(C)C	5280794	https://pubchem.ncbi.nlm.nih.gov/compound/5280794
DO	MOL001559	piperlonguminine	273.36	30.71	0.18	CC(C)CNC(=O)\C=C\C=C\c1ccc2OCOc2c1	5320621	https://pubchem.ncbi.nlm.nih.gov/compound/5320621
DO	MOL001736	(-)-taxifolin	304.27	60.51	0.27	OC1C(Oc2cc(O)cc(O)c2C1=O)c1ccc(O)c(O)c1	712316	https://pubchem.ncbi.nlm.nih.gov/compound/712316
DO	MOL000310	Denudatin B	356.45	61.47	0.38	COc1ccc(cc1OC)C1OC2=CC(=O)C(CC=C)=CC2(OC)C1C	442834	https://pubchem.ncbi.nlm.nih.gov/compound/442834
DO	MOL005429	hancinol	372.5	64.01	0.37	COC1=CC2(CC=C)C(C)C(C(C2=O)C1(C)O)c1ccc(OC)c(OC)c1	53462982	https://pubchem.ncbi.nlm.nih.gov/compound/53462982
DO	MOL005430	hancinone C	400.51	59.05	0.39	COC1=CC(=O)C(CC=C)=CC1(OC)C(\C)=C\c1cc(OC)c(OC)c(OC)c1	6443896	https://pubchem.ncbi.nlm.nih.gov/compound/6443896
DO	MOL005438	campesterol	400.76	37.58	0.71	CC(C)C(C)CCC(C)C1CCC2C3CC=C4CC(O)CCC4(C)C3CCC12C	173183	https://pubchem.ncbi.nlm.nih.gov/compound/173183
DO	MOL005440	IsofuCornus officinalis Siebold & Zucc.terol	412.77	43.78	0.76	C\C=C(\CCC(C)C1CCC2C3CC=C4CC(O)CCC4(C)C3CCC12C)C(C)C	5281326	https://pubchem.ncbi.nlm.nih.gov/compound/5281326
DO	MOL005458	Dioscoreside C_qt	444.72	36.38	0.87	CCC1C(CC2C3CC=C4CC(CCC4(C)C3CCC12C)OC1OC(CO)C(OC2OC(C)C(O)C(O)C2O)C(O)C1OC1OC(C)C(O)C(O)C1O)OC(=C)C(CC(C)COC1OC(CO)C(O)C(O)C1O)OC	52931427	https://pubchem.ncbi.nlm.nih.gov/compound/52931427
DO	MOL000546	diosgenin	414.69	80.88	0.81	CC1C2C(CC3C4CC=C5CC(O)CCC5(C)C4CCC23C)OC11CCC(C)CO1	99474	https://pubchem.ncbi.nlm.nih.gov/compound/99474
DO	MOL005461	Doradexanthin	584.96	38.16	0.54	C\C(\C=C\C=C(/C)\C=C\C1=C(C)CC(O)CC1(C)C)=C/C=C/C=C(\C)/C=C/C=C(\C)/C=C\C1=C(C)C(=O)C(O)CC1(C)C	16061189	https://pubchem.ncbi.nlm.nih.gov/compound/16061189
DO	MOL005463	Methylcimicifugoside_qt	556.81	31.69	0.24	COC1OC2(CC(C)C3C(CC4(C)C5=CCC6C7(CC57CC(OC(C)=O)C34C)CCC(OC3OCC(O)C(O)C3O)C6(C)C)O2)C2OC12C	102439491	https://pubchem.ncbi.nlm.nih.gov/compound/102439491
DO	MOL005465	AIDS180907	394.45	45.33	0.77	CC(C)=CCc1c(O)cc2oc3cc(O)c4OC(C)(C)C=Cc4c3c(=O)c2c1O	495928	https://pubchem.ncbi.nlm.nih.gov/compound/5495928
DO	MOL000953	CLR	386.73	37.87	0.68	CC(C)CCCC(C)C1CCC2C3CC=C4CC(O)CCC4(C)C3CCC12C	5997	https://pubchem.ncbi.nlm.nih.gov/compound/5997
CO	MOL001494	Mandenol	308.56	42	0.19	CCCCC\C=C\C\C=C\CCCCCCCC(=O)OCC	5282184	https://pubchem.ncbi.nlm.nih.gov/compound/5282184
CO	MOL001495	Ethyl linolenate	306.54	46.1	0.2	CCOC(=O)CCCCCCC\C=C\C\C=C\C\C=C\CC	6371716	https://pubchem.ncbi.nlm.nih.gov/compound/6371716
CO	MOL002879	Diop	390.62	43.59	0.39	CC(C)CCCCCOC(=O)c1ccccc1C(=O)OCCCCCC(C)C	33934	https://pubchem.ncbi.nlm.nih.gov/compound/33934
CO	MOL002883	Ethyl oleate (NF)	310.58	32.4	0.19	CCCCCCCC\C=C\CCCCCCCC(=O)OCC	5363269	https://pubchem.ncbi.nlm.nih.gov/compound/5363269
CO	MOL003137	Leucanthoside	462.44	32.12	0.78	COc1cc2oc(cc(=O)c2c(O)c1C1OC(CO)C(O)C(O)C1O)-c1ccc(O)c(O)c1	442659	https://pubchem.ncbi.nlm.nih.gov/compound/442659
CO	MOL005360	malkangunin	432.56	57.71	0.63	CC1CCC(O)C2(CO)C(OC(=O)c3ccccc3)C(OC(C)=O)C3CC12OC3(C)C	90473155	https://pubchem.ncbi.nlm.nih.gov/compound/90473155
CO	MOL005481	2,6,10,14,18-pentamethyliCornus officinalis Siebold & Zucc.a-2,6,10,14,18-pentaene	342.67	33.4	0.24	C\C=C(/C)CC\C=C(/C)CC\C=C(/C)CC\C=C(/C)CCC=C(C)C	5366013	https://pubchem.ncbi.nlm.nih.gov/compound/5366013
CO	MOL005486	3,4-Dehydrolycopen-16-al	548.92	46.64	0.49	CC(C)=CCC\C(C)=C\C=C\C(\C)=C\C=C\C(\C)=C\C=C\C=C(/C)\C=C\C=C(/C)\C=C\C=C(/C)\C=C\C=C(/C)C=O	5316458	https://pubchem.ncbi.nlm.nih.gov/compound/5316458
CO	MOL005489	3,6-DigalloylgluCornus officinalis Siebold & Zucc.e	484.4	31.42	0.66	OC1OC(COC(=O)c2cc(O)c(O)c(O)c2)C(O)C(OC(=O)c2cc(O)c(O)c(O)c2)C1O	6398541	https://pubchem.ncbi.nlm.nih.gov/compound/6398541
CO	MOL005503	Cornudentanone	378.56	39.66	0.33	CCCCCCCCCCCC(CC1=CC(=O)C=C(OC)C1=O)OC(C)=O	46191017	https://pubchem.ncbi.nlm.nih.gov/compound/46191017
CO	MOL005530	Hydroxygenkwanin	300.28	36.47	0.27	COc1cc(O)c2c(c1)oc(cc2=O)-c1ccc(O)c(O)c1	5318214	https://pubchem.ncbi.nlm.nih.gov/compound/5318214
CO	MOL005531	Telocinobufagin	402.58	69.99	0.79	CC12CCC3C(CCC4(O)CC(O)CCC34C)C1(O)CCC2c1ccc(=O)oc1	259991	https://pubchem.ncbi.nlm.nih.gov/compound/259991
CO	MOL008457	Tetrahydroalstonine	352.47	32.42	0.81	COC(=O)C1=COC(C)C2CN3CCc4c([nH]c5ccccc45)C3CC12	72340	https://pubchem.ncbi.nlm.nih.gov/compound/72340
CO	MOL000554	gallic acid-3-O-(6'-O-galloyl)-gluCornus officinalis Siebold & Zucc.ide	484.4	30.25	0.67	OC1C(O)C(COC(=O)c2cc(O)c(O)c(O)c2)OC(Oc2cc(cc(O)c2O)C(O)=O)C1O	73157749	https://pubchem.ncbi.nlm.nih.gov/compound/73157749
CO	MOL005552	gemin D	634.49	68.83	0.56	OC(C=O)C(OC(=O)c1cc(O)c(O)c(O)c1)C1OC(=O)c2cc(O)c(O)c(O)c2-c2c(O)c(O)c(O)cc2C(=O)OCC1O	471119	https://pubchem.ncbi.nlm.nih.gov/compound/471119
CO	MOL005557	lanosta-8,24-dien-3-ol,3-acetate	468.84	44.3	0.82	CC(CCC=C(C)C)C1CCC2(C)C3=C(CCC12C)C1(C)CCC(OC(C)=O)C(C)(C)C1CC3	125037894	https://pubchem.ncbi.nlm.nih.gov/compound/125037894
PS	MOL001925	paeoniflorin_qt	318.35	68.18	0.4	CC12CC3(O)OC(O1)C1(COC(=O)c4ccccc4)C3CC21O	11973336	https://pubchem.ncbi.nlm.nih.gov/compound/11973336
PS	MOL000211	Mairin	456.78	55.38	0.78	CC(=C)C1CCC2(CCC3(C)C(CCC4C5(C)CCC(O)C(C)(C)C5CCC34C)C12)C(O)=O	64971	https://pubchem.ncbi.nlm.nih.gov/compound/64971
PS,BS	MOL000422	kaempferol	286.25	41.88	0.24	Oc1ccc(cc1)-c1oc2cc(O)cc(O)c2c(=O)c1O	5280863	https://pubchem.ncbi.nlm.nih.gov/compound/5280863
PS	MOL000492	(+)-catechin	290.29	54.83	0.24	OC1Cc2c(O)cc(O)cc2OC1c1ccc(O)c(O)c1	9064	https://pubchem.ncbi.nlm.nih.gov/compound/9064
PS	MOL007369	4-O-methylpaeoniflorin_qt	332.38	67.24	0.43	COC12CC3(C)OC(O1)C1(COC(=O)c4ccccc4)C2CC31OC1OC(CO)C(O)C(O)C1O	46882921	https://pubchem.ncbi.nlm.nih.gov/compound/46882921
PS	MOL007374	5-[[5-(4-methoxyphenyl)-2-furyl]methylene]baBupleurum scorzonerifolium Willd.ituric acid	312.3	43.44	0.3	COc1ccc(cc1)-c1ccc(C=C2C(=O)NC(=O)NC2=O)o1	2177166	https://pubchem.ncbi.nlm.nih.gov/compound/2177166
PS,BS	MOL000098	quercetin	302.25	46.43	0.28	Oc1cc(O)c2c(c1)oc(-c1ccc(O)c(O)c1)c(O)c2=O	5280343	https://pubchem.ncbi.nlm.nih.gov/compound/5280343
PC	MOL000273	(2R)-2-[(3S,5R,10S,13R,14R,16R,17R)-3,16-dihydroxy-4,4,10,13,14-pentamethyl-2,3,5,6,12,15,16,17-octahydro-1H-cyclopenta[a]phenanthren-17-yl]-6-methylhept-5-enoic acid	470.76	30.93	0.81	CC(C)=CCCC(C1C(O)CC2(C)C3=CCC4C(C)(C)C(O)CCC4(C)C3=CCC12C)C(O)=O	10743008	https://pubchem.ncbi.nlm.nih.gov/compound/10743008
PC	MOL000275	trametenolic acid	456.78	38.71	0.8	CC(C)=CCCC(C1CCC2(C)C3=C(CCC12C)C1(C)CCC(O)C(C)(C)C1CC3)C(O)=O	12309443	https://pubchem.ncbi.nlm.nih.gov/compound/12309443
PC	MOL000276	7,9(11)-dehydropachymic acid	526.83	35.11	0.81	CC(C)C(=C)CCC(C1C(O)CC2(C)C3=CCC4C(C)(C)C(CCC4(C)C3=CCC12C)OC(C)=O)C(O)=O	15226717	https://pubchem.ncbi.nlm.nih.gov/compound/15226717
PC	MOL000279	Cerevisterol	430.74	37.96	0.77	CC(C)C(C)\C=C\C(C)C1CCC2C3=CC(O)C4(O)CC(O)CCC4(C)C3CCC12C	10181133	https://pubchem.ncbi.nlm.nih.gov/compound/10181133
PC	MOL000280	(2R)-2-[(3S,5R,10S,13R,14R,16R,17R)-3,16-dihydroxy-4,4,10,13,14-pentamethyl-2,3,5,6,12,15,16,17-octahydro-1H-cyclopenta[a]phenanthren-17-yl]-5-isopropyl-hex-5-enoic acid	484.79	31.07	0.82	CC(C)C(=C)CCC(C1C(O)CC2(C)C3=CCC4C(C)(C)C(O)CCC4(C)C3=CCC12C)C(O)=O	15225964	https://pubchem.ncbi.nlm.nih.gov/compound/15225964
PC	MOL000282	ergosta-7,22E-dien-3beta-ol	398.74	43.51	0.72	CC(C)C(C)\C=C\C(C)C1CCC2C3=CCC4CC(O)CCC4(C)C3CCC12C	5283628	https://pubchem.ncbi.nlm.nih.gov/compound/5283628
PC	MOL000283	Ergosterol peroxide	430.74	40.36	0.81	CC(C)C(C)\C=C\C(C)C1CCC2C1(C)CCC1C3(C)CCC(O)CC33OOC21C=C3	5351516	https://pubchem.ncbi.nlm.nih.gov/compound/5351516
PC	MOL000285	(2R)-2-[(5R,10S,13R,14R,16R,17R)-16-hydroxy-3-keto-4,4,10,13,14-pentamethyl-1,2,5,6,12,15,16,17-octahydrocyclopenta[a]phenanthren-17-yl]-5-isopropyl-hex-5-enoic acid	482.77	38.26	0.82	CC(C)C(=C)CCC(C1C(O)CC2(C)C3=CCC4C(C)(C)C(=O)CCC4(C)C3=CCC12C)C(O)=O	9805290	https://pubchem.ncbi.nlm.nih.gov/compound/9805290
PC	MOL000287	3beta-Hydroxy-24-methylene-8-lanostene-21-oic acid(Eburicoic acid)	470.81	38.7	0.81	CC(C)C(=C)CCC(C1CCC2(C)C3=C(CCC12C)C1(C)CCC(O)C(C)(C)C1CC3)C(O)=O	73402	https://pubchem.ncbi.nlm.nih.gov/compound/73402
PC	MOL000289	pachymic acid	528.85	33.63	0.81	CC(C)C(=C)CCC(C1C(O)CC2(C)C3=C(CCC12C)C1(C)CCC(OC(C)=O)C(C)(C)C1CC3)C(O)=O	5484385	https://pubchem.ncbi.nlm.nih.gov/compound/5484385
PC	MOL000290	Poricoic acid A	498.77	30.61	0.76	CC(C)C(=C)CCC(C1C(O)CC2(C)C3=CCC(C(C)=C)C(C)(CCC(O)=O)C3=CCC12C)C(O)=O	5471851	https://pubchem.ncbi.nlm.nih.gov/compound/5471851
PC	MOL000291	Poricoic acid B	484.74	30.52	0.75	CC(C)=CCCC(C1C(O)CC2(C)C3=CCC(C(C)=C)C(C)(CCC(O)=O)C3=CCC12C)C(O)=O	5471852	https://pubchem.ncbi.nlm.nih.gov/compound/5471852
PC	MOL000292	poricoic acid C	482.77	38.15	0.75	CC(C)C(=C)CCC(C1CCC2(C)C3=CCC(C(C)=C)C(C)(CCC(O)=O)C3=CCC12C)C(O)=O	56668247	https://pubchem.ncbi.nlm.nih.gov/compound/56668247
PC	MOL000296	hederagenin	414.79	36.91	0.75	CC1(C)CCC2(CCC3(C)C(=CCC4C5(C)CCC(O)C(C)(CO)C5CCC34C)C2C1)C(O)=O	73299	https://pubchem.ncbi.nlm.nih.gov/compound/73299
PC	MOL000300	dehydroeburicoic acid	453.75	44.17	0.83	CC(C)C(=C)CCC(C1CCC2(C)C3=CCC4C(C)(C)C(O)CCC4(C)C3=CCC12C)C(O)=O	15250826	https://pubchem.ncbi.nlm.nih.gov/compound/15250826
AP	MOL000830	Alisol B	472.78	34.47	0.82	CC(CC(O)C1OC1(C)C)C1=C2CC(O)C3C4(C)CCC(=O)C(C)(C)C4CCC3(C)C2(C)CC1	15558617	https://pubchem.ncbi.nlm.nih.gov/compound/15558617
AP	MOL000831	Alisol B acetate	514.82	35.58	0.81	CC(CC(OC(C)=O)C1OC1(C)C)C1=C2CC(O)C3C4(C)CCC(=O)C(C)(C)C4CCC3(C)C2(C)CC1	14036809	https://pubchem.ncbi.nlm.nih.gov/compound/14036809
AP	MOL000853	SCHEMBL19236044	444.72	36.76	0.82	CC(CC(O)C1OC1(C)C)C1=C2CC(O)C3C4(C)CCC(=O)CC4CCC3(C)C2(C)CC1	91668465	https://pubchem.ncbi.nlm.nih.gov/compound/91668465
AP	MOL000854	alisol C	486.76	32.7	0.82	CC(CC(O)C1OC1(C)C)C1=C2CC(O)C3C4(C)CCC(=O)C(C)(C)C4CCC3(C)C2(C)CC1=O	46173914	https://pubchem.ncbi.nlm.nih.gov/compound/46173914
AP	MOL000856	alisol C monoacetate	514.77	33.06	0.83	CC(CC(OC(C)=O)C1OC1(C)C)C1=C2CC(O)C3C4(C)CCC(=O)C(C)(C)C4CCC3(C)C2(C)CC1=O	14036813	https://pubchem.ncbi.nlm.nih.gov/compound/14036813
AP	MOL002464	1-Monolinolein	354.59	37.18	0.3	CCCCC\C=C\C\C=C\CCCCCCCC(=O)OCC(O)CO	6436630	https://pubchem.ncbi.nlm.nih.gov/compound/6436630
BS	MOL001645	Linoleyl acetate	308.56	42.1	0.2	CCCCC\C=C\C\C=C\CCCCCCCCOC(C)=O	5319042	https://pubchem.ncbi.nlm.nih.gov/compound/5319042
BS	MOL002776	Baicalin	446.39	40.12	0.75	OC1C(Oc2cc3oc(cc(=O)c3c(O)c2O)-c2ccccc2)OC(C(O)C1O)C(O)=O	64982	https://pubchem.ncbi.nlm.nih.gov/compound/64982
BS	MOL000354	isorhamnetin	316.28	49.6	0.31	COc1cc(ccc1O)-c1oc2cc(O)cc(O)c2c(=O)c1O	5281654	https://pubchem.ncbi.nlm.nih.gov/compound/5281654
BS	MOL004598	3',4',5',3,5,6,7-Heptamethoxyflavone	432.46	31.97	0.59	COC1=CC(=CC(=C1OC)OC)C2=C(C(=O)C3=C(C(=C(C=C3O2)OC)OC)OC)OC	389001	https://pubchem.ncbi.nlm.nih.gov/compound/389001
BS	MOL004609	Areapillin	360.34	48.96	0.41	COc1cc(c(O)cc1O)-c1cc(=O)c2c(O)c(OC)c(OC)cc2o1	158311	https://pubchem.ncbi.nlm.nih.gov/compound/158311
BS	MOL013187	Cubebin	356.4	57.13	0.64	OC1OCC(Cc2ccc3OCOc3c2)C1Cc1ccc2OCOc2c1	117443	https://pubchem.ncbi.nlm.nih.gov/compound/117443
BS	MOL004624	Longikaurin A	348.48	47.72	0.53	CC1(C)CCCC23COC(O)(C(O)C12)C12C(O)C(CCC31)C(=C)C2=O	70698023	https://pubchem.ncbi.nlm.nih.gov/compound/70698023
BS	MOL004628	Octalupine	264.41	47.82	0.28	OC1CCN2CC3CC(CN4C3CCCC4=O)C2C1	250873	https://pubchem.ncbi.nlm.nih.gov/compound/250873
BS	MOL004644	Sainfuran	286.3	79.91	0.23	COc1ccc(-c2cc3cc(O)c(OC)cc3o2)c(O)c1	185034	https://pubchem.ncbi.nlm.nih.gov/compound/185034
BS	MOL004648	Troxerutin	346.56	31.6	0.28	CC1OC(OCC2OC(Oc3c(oc4cc(OCCO)cc(O)c4c3=O)-c3ccc(OCCO)c(OCCO)c3)C(O)C(O)C2O)C(O)C(O)C1O	5486699	https://pubchem.ncbi.nlm.nih.gov/compound/5486699
BS	MOL004653	(+)-Anomalin	426.5	46.06	0.66	C\C=C(\C)C(=O)OC1C(OC(=O)C(\C)=C/C)C(C)(C)Oc2ccc3ccc(=O)oc3c12	6450453	https://pubchem.ncbi.nlm.nih.gov/compound/6450453
BS	MOL004702	saikosaponin c_qt	472.78	30.5	0.63	CC1(C)CCC23COC4(C=CC5C6(C)CCC(O)C(C)(CO)C6CCC5(C)C4(C)CC2O)C3C1	131801344	https://pubchem.ncbi.nlm.nih.gov/compound/131801344
BS	MOL004718	α-spinasterol	412.77	42.98	0.76	CCC(\C=C\C(C)C1CCC2C3=CCC4CC(O)CCC4(C)C3CCC12C)C(C)C	5315190	https://pubchem.ncbi.nlm.nih.gov/compound/5315190
BS	MOL000490	petunidin	317.29	30.05	0.31	COC1CC(CC(C1O)O)C2C(CC3C(CC(CC3[O+]2)O)O)O	73386	https://pubchem.ncbi.nlm.nih.gov/compound/73386
Total	73
database	861
RG = Rehmannia glutinosa (Gaertn.) DC. (RG), CO = Cornus officinalis Siebold and Zucc., DO = Dioscorea oppositifolia L., PS = Paeonia suffruticosa Andrews, PC = Poria cocos (Schw.)
Wolf., AP= Alisma plantago-aquatica subsp. orientale (Sam.) Sam., BS = Bupleurum scorzonerifolium Willd.
