# Supplementary material for: Prediction of the Molecular Mechanisms Underlying Erlong Zuoci Treatment of Age-Related Hearing Loss via Network Pharmacology-Based Analyses Combined with Experimental Validation
Source: Front Pharmacol. 2021 Nov 23;12:719267. doi: 10.3389/fphar.2021.719267 (PMC8650627; doi:10.3389/fphar.2021.719267)
Supplement: Supplementary file 6 [file DataSheet1.xlsx]

## Sheet: Table S3
Supplementary Table S3. Compound-target network
Node1(Compound)	Node2 (Target)	Mol Name
MOL000359	RORC	sitosterol
MOL000359	SREBF2	sitosterol
MOL000359	AR	sitosterol
MOL000359	NPC1L1	sitosterol
MOL000359	ESR1	sitosterol
MOL000359	ESR2	sitosterol
MOL000359	NR1H3	sitosterol
MOL000359	SHBG	sitosterol
MOL000359	CYP17A1	sitosterol
MOL000359	HMGCR	sitosterol
MOL000359	CYP51A1	sitosterol
MOL000359	CYP19A1	sitosterol
MOL000359	CHRM2	sitosterol
MOL000359	ACHE	sitosterol
MOL000359	SLC6A2	sitosterol
MOL000359	SLC6A4	sitosterol
MOL000359	CYP2C19	sitosterol
MOL000359	RORA	sitosterol
MOL000359	BCHE	sitosterol
MOL000359	SERPINA6	sitosterol
MOL000359	G6PD	sitosterol
MOL000359	PTPN1	sitosterol
MOL000359	NR1I3	sitosterol
MOL000359	NR1H2	sitosterol
MOL000359	PTGER1	sitosterol
MOL000359	PTGER2	sitosterol
MOL000359	TBXAS1	sitosterol
MOL000359	PTGES	sitosterol
MOL000359	PPARA	sitosterol
MOL000359	PPARD	sitosterol
MOL000359	NR3C1	sitosterol
MOL000359	SIGMAR1	sitosterol
MOL000359	VDR	sitosterol
MOL000359	HSD11B1	sitosterol
MOL000359	SQLE	sitosterol
MOL000359	CES2	sitosterol
MOL000359	PTPN6	sitosterol
MOL000359	PTPN2	sitosterol
MOL000359	FDFT1	sitosterol
MOL000359	DHCR7	sitosterol
MOL000359	SHH	sitosterol
MOL000359	PPARG	sitosterol
MOL000359	CDC25A	sitosterol
MOL000359	GLRA1	sitosterol
MOL000359	UGT2B7	sitosterol
MOL000359	POLB	sitosterol
MOL000449	RORC	Stigmasterol
MOL000449	SREBF2	Stigmasterol
MOL000449	AR	Stigmasterol
MOL000449	NPC1L1	Stigmasterol
MOL000449	ESR1	Stigmasterol
MOL000449	ESR2	Stigmasterol
MOL000449	NR1H3	Stigmasterol
MOL000449	SHBG	Stigmasterol
MOL000449	CYP17A1	Stigmasterol
MOL000449	HMGCR	Stigmasterol
MOL000449	CYP51A1	Stigmasterol
MOL000449	CYP19A1	Stigmasterol
MOL000449	CHRM2	Stigmasterol
MOL000449	ACHE	Stigmasterol
MOL000449	SLC6A2	Stigmasterol
MOL000449	SLC6A4	Stigmasterol
MOL000449	CYP2C19	Stigmasterol
MOL000449	RORA	Stigmasterol
MOL000449	BCHE	Stigmasterol
MOL000449	SERPINA6	Stigmasterol
MOL000449	G6PD	Stigmasterol
MOL000449	PTPN1	Stigmasterol
MOL000449	NR1I3	Stigmasterol
MOL000449	NR1H2	Stigmasterol
MOL000449	PTGER1	Stigmasterol
MOL000449	PTGER2	Stigmasterol
MOL000449	TBXAS1	Stigmasterol
MOL000449	PTGES	Stigmasterol
MOL000449	PPARA	Stigmasterol
MOL000449	PPARD	Stigmasterol
MOL000449	NR3C1	Stigmasterol
MOL000449	SIGMAR1	Stigmasterol
MOL000449	VDR	Stigmasterol
MOL000449	HSD11B1	Stigmasterol
MOL000449	SQLE	Stigmasterol
MOL000449	CES2	Stigmasterol
MOL000449	PTPN6	Stigmasterol
MOL000449	PTPN2	Stigmasterol
MOL000449	FDFT1	Stigmasterol
MOL000449	DHCR7	Stigmasterol
MOL000449	SHH	Stigmasterol
MOL000449	PPARG	Stigmasterol
MOL000449	CDC25A	Stigmasterol
MOL000449	GLRA1	Stigmasterol
MOL000449	UGT2B7	Stigmasterol
MOL000449	POLB	Stigmasterol
MOL001494	FAAH	Mandenol
MOL001494	CES2	Mandenol
MOL001494	CNR1	Mandenol
MOL001494	CNR2	Mandenol
MOL001494	CYP19A1	Mandenol
MOL001494	PTGES	Mandenol
MOL001494	FABP4	Mandenol
MOL001494	PTGS1	Mandenol
MOL001494	PPARG	Mandenol
MOL001494	PPARA	Mandenol
MOL001494	FABP3	Mandenol
MOL001494	PPARD	Mandenol
MOL001494	FFAR1	Mandenol
MOL001494	CYP17A1	Mandenol
MOL001494	PTPN1	Mandenol
MOL001494	HSD17B2	Mandenol
MOL001494	HSD11B2	Mandenol
MOL001494	HSD11B1	Mandenol
MOL001494	AR	Mandenol
MOL001494	PTGS2	Mandenol
MOL001494	NR1H3	Mandenol
MOL001494	PRKCA	Mandenol
MOL001494	HMGCR	Mandenol
MOL001494	NR3C2	Mandenol
MOL001494	NR3C1	Mandenol
MOL001494	PGR	Mandenol
MOL001494	PRKCD	Mandenol
MOL001494	SHBG	Mandenol
MOL001494	CYP2C19	Mandenol
MOL001494	PTPN2	Mandenol
MOL001494	PRKCQ	Mandenol
MOL001494	AKR1C3	Mandenol
MOL001494	AKR1C2	Mandenol
MOL001494	AKR1C1	Mandenol
MOL001494	TERT	Mandenol
MOL001494	FABP5	Mandenol
MOL001494	FABP1	Mandenol
MOL001494	SCD	Mandenol
MOL001494	PTGER2	Mandenol
MOL001494	PTGIR	Mandenol
MOL001494	F2	Mandenol
MOL001494	PRSS1	Mandenol
MOL001494	POLB	Mandenol
MOL001494	FNTA	Mandenol
MOL001494	ALOX5	Mandenol
MOL001494	PREP	Mandenol
MOL001494	NOS2	Mandenol
MOL001494	PTPN6	Mandenol
MOL001494	NLRP3	Mandenol
MOL001495	FAAH	Ethyl linolenate
MOL001495	CES2	Ethyl linolenate
MOL001495	CNR1	Ethyl linolenate
MOL001495	CNR2	Ethyl linolenate
MOL001495	CYP19A1	Ethyl linolenate
MOL001495	PTGES	Ethyl linolenate
MOL001495	FABP4	Ethyl linolenate
MOL001495	PTGS1	Ethyl linolenate
MOL001495	PPARG	Ethyl linolenate
MOL001495	PPARA	Ethyl linolenate
MOL001495	FABP3	Ethyl linolenate
MOL001495	PPARD	Ethyl linolenate
MOL001495	FFAR1	Ethyl linolenate
MOL001495	CYP17A1	Ethyl linolenate
MOL001495	PTPN1	Ethyl linolenate
MOL001495	HSD17B2	Ethyl linolenate
MOL001495	HSD11B2	Ethyl linolenate
MOL001495	HSD11B1	Ethyl linolenate
MOL001495	AR	Ethyl linolenate
MOL001495	PTGS2	Ethyl linolenate
MOL001495	NR1H3	Ethyl linolenate
MOL001495	PRKCA	Ethyl linolenate
MOL001495	HMGCR	Ethyl linolenate
MOL001495	NR3C2	Ethyl linolenate
MOL001495	NR3C1	Ethyl linolenate
MOL001495	PGR	Ethyl linolenate
MOL001495	PRKCD	Ethyl linolenate
MOL001495	SHBG	Ethyl linolenate
MOL001495	CYP2C19	Ethyl linolenate
MOL001495	PTPN2	Ethyl linolenate
MOL001495	PRKCQ	Ethyl linolenate
MOL001495	AKR1C3	Ethyl linolenate
MOL001495	AKR1C2	Ethyl linolenate
MOL001495	AKR1C1	Ethyl linolenate
MOL001495	TERT	Ethyl linolenate
MOL001495	FABP5	Ethyl linolenate
MOL001495	FABP1	Ethyl linolenate
MOL001495	SCD	Ethyl linolenate
MOL001495	PTGER2	Ethyl linolenate
MOL001495	PTGIR	Ethyl linolenate
MOL001495	F2	Ethyl linolenate
MOL001495	PRSS1	Ethyl linolenate
MOL001495	POLB	Ethyl linolenate
MOL001495	FNTA	Ethyl linolenate
MOL001495	ALOX5	Ethyl linolenate
MOL001495	PREP	Ethyl linolenate
MOL001495	NOS2	Ethyl linolenate
MOL001495	PTPN6	Ethyl linolenate
MOL001495	NLRP3	Ethyl linolenate
MOL002879	PRKCD	Diop
MOL002879	PRKCA	Diop
MOL002879	PTPN1	Diop
MOL002879	PTPN2	Diop
MOL002879	AR	Diop
MOL002879	KCNK2	Diop
MOL002883	FAAH	Ethyl oleate(NF)
MOL002883	CES2	Ethyl oleate(NF)
MOL002883	PTGES	Ethyl oleate(NF)
MOL002883	PTPN1	Ethyl oleate(NF)
MOL002883	HSD17B2	Ethyl oleate(NF)
MOL002883	HSD11B2	Ethyl oleate(NF)
MOL002883	HSD11B1	Ethyl oleate(NF)
MOL002883	AR	Ethyl oleate(NF)
MOL002883	CYP19A1	Ethyl oleate(NF)
MOL002883	CYP17A1	Ethyl oleate(NF)
MOL002883	PTGS2	Ethyl oleate(NF)
MOL002883	NR1H3	Ethyl oleate(NF)
MOL002883	PRKCA	Ethyl oleate(NF)
MOL002883	HMGCR	Ethyl oleate(NF)
MOL002883	FABP4	Ethyl oleate(NF)
MOL002883	PPARG	Ethyl oleate(NF)
MOL002883	PPARA	Ethyl oleate(NF)
MOL002883	TERT	Ethyl oleate(NF)
MOL002883	FABP3	Ethyl oleate(NF)
MOL002883	FABP5	Ethyl oleate(NF)
MOL002883	PPARD	Ethyl oleate(NF)
MOL002883	FABP1	Ethyl oleate(NF)
MOL002883	NR3C2	Ethyl oleate(NF)
MOL002883	NR3C1	Ethyl oleate(NF)
MOL002883	PGR	Ethyl oleate(NF)
MOL002883	PRKCD	Ethyl oleate(NF)
MOL002883	SHBG	Ethyl oleate(NF)
MOL002883	CYP2C19	Ethyl oleate(NF)
MOL002883	PTPN2	Ethyl oleate(NF)
MOL002883	PRKCQ	Ethyl oleate(NF)
MOL002883	AKR1C3	Ethyl oleate(NF)
MOL002883	AKR1C2	Ethyl oleate(NF)
MOL002883	AKR1C1	Ethyl oleate(NF)
MOL002883	SCD	Ethyl oleate(NF)
MOL002883	PTGER2	Ethyl oleate(NF)
MOL002883	PTGIR	Ethyl oleate(NF)
MOL002883	F2	Ethyl oleate(NF)
MOL002883	PRSS1	Ethyl oleate(NF)
MOL002883	PTPN6	Ethyl oleate(NF)
MOL002883	CNR1	Ethyl oleate(NF)
MOL002883	CNR2	Ethyl oleate(NF)
MOL002883	NOS2	Ethyl oleate(NF)
MOL002883	FNTA	Ethyl oleate(NF)
MOL002883	ALOX5	Ethyl oleate(NF)
MOL002883	PREP	Ethyl oleate(NF)
MOL002883	NLRP3	Ethyl oleate(NF)
MOL002883	TBXA2R	Ethyl oleate(NF)
MOL002883	TOP2A	Ethyl oleate(NF)
MOL002883	PTGS1	Ethyl oleate(NF)
MOL002883	FFAR1	Ethyl oleate(NF)
MOL002883	CTRC	Ethyl oleate(NF)
MOL002883	EPAS1	Ethyl oleate(NF)
MOL002883	PLA2G2A	Ethyl oleate(NF)
MOL002883	CES1	Ethyl oleate(NF)
MOL002883	TAS2R31	Ethyl oleate(NF)
MOL002883	RORC	Ethyl oleate(NF)
MOL002883	POLB	Ethyl oleate(NF)
MOL002883	PDE4D	Ethyl oleate(NF)
MOL002883	PTPRF	Ethyl oleate(NF)
MOL002883	PLA2G1B	Ethyl oleate(NF)
MOL002883	CDC25B	Ethyl oleate(NF)
MOL002883	ACP1	Ethyl oleate(NF)
MOL002883	AKR1B10	Ethyl oleate(NF)
MOL002883	SQLE	Ethyl oleate(NF)
MOL002883	NR1H2	Ethyl oleate(NF)
MOL002883	SERPINA6	Ethyl oleate(NF)
MOL002883	GSK3B	Ethyl oleate(NF)
MOL003137	AKR1B1	Leucanthoside
MOL005360	ABCB1	malkangunin
MOL005360	PDE4D	malkangunin
MOL005360	LGALS3	malkangunin
MOL005360	LGALS9	malkangunin
MOL005360	BCHE	malkangunin
MOL005360	SLC6A3	malkangunin
MOL005360	HSP90AA1	malkangunin
MOL005360	SERPINE1	malkangunin
MOL005481	PPARA	2,6,10,14,18-pentamethylicosa-2,6,10,14,18-pentaene
MOL005481	CNR2	2,6,10,14,18-pentamethylicosa-2,6,10,14,18-pentaene
MOL005481	SQLE	2,6,10,14,18-pentamethylicosa-2,6,10,14,18-pentaene
MOL005489	F10	3,6-Digalloylglucose
MOL005489	AMY1A	3,6-Digalloylglucose
MOL005489	PTPN1	3,6-Digalloylglucose
MOL005489	SERPINE1	3,6-Digalloylglucose
MOL005489	PTPN2	3,6-Digalloylglucose
MOL005489	BACE1	3,6-Digalloylglucose
MOL005489	SQLE	3,6-Digalloylglucose
MOL005489	AKR1B1	3,6-Digalloylglucose
MOL005489	HSP90AA1	3,6-Digalloylglucose
MOL005489	LGALS3	3,6-Digalloylglucose
MOL005489	LGALS9	3,6-Digalloylglucose
MOL005489	TDP1	3,6-Digalloylglucose
MOL005489	ABCB1	3,6-Digalloylglucose
MOL005489	VCP	3,6-Digalloylglucose
MOL005489	TNNC1	3,6-Digalloylglucose
MOL005489	SLC6A2	3,6-Digalloylglucose
MOL005503	ALOX5	Cornudentanone
MOL005503	MPEG1	Cornudentanone
MOL005503	CYP2D6	Cornudentanone
MOL005503	CYP2C9	Cornudentanone
MOL005503	CYP3A4	Cornudentanone
MOL005503	CYP2C19	Cornudentanone
MOL005503	PLA2G2A	Cornudentanone
MOL005503	CYP19A1	Cornudentanone
MOL005503	HSD11B1	Cornudentanone
MOL005503	ABCB1	Cornudentanone
MOL005503	CYP17A1	Cornudentanone
MOL005503	NOS2	Cornudentanone
MOL005503	GSK3B	Cornudentanone
MOL005530	PLG	Hydroxygenkwanin
MOL005530	AKR1B1	Hydroxygenkwanin
MOL005530	ABCC1	Hydroxygenkwanin
MOL005530	CYP1B1	Hydroxygenkwanin
MOL005530	NOX4	Hydroxygenkwanin
MOL005530	CDK5R1	Hydroxygenkwanin
MOL005530	XDH	Hydroxygenkwanin
MOL005530	MAOA	Hydroxygenkwanin
MOL005530	FLT3	Hydroxygenkwanin
MOL005530	CA2	Hydroxygenkwanin
MOL005530	CCNB3	Hydroxygenkwanin
MOL005530	ALOX5	Hydroxygenkwanin
MOL005530	ADORA1	Hydroxygenkwanin
MOL005530	CA7	Hydroxygenkwanin
MOL005530	GLO1	Hydroxygenkwanin
MOL005530	APP	Hydroxygenkwanin
MOL005530	SYK	Hydroxygenkwanin
MOL005530	GSK3B	Hydroxygenkwanin
MOL005530	PARP1	Hydroxygenkwanin
MOL005530	TTR	Hydroxygenkwanin
MOL005530	MMP9	Hydroxygenkwanin
MOL005530	CA12	Hydroxygenkwanin
MOL005530	MMP2	Hydroxygenkwanin
MOL005530	CA4	Hydroxygenkwanin
MOL005530	MMP12	Hydroxygenkwanin
MOL005530	CD38	Hydroxygenkwanin
MOL005530	ABCG2	Hydroxygenkwanin
MOL005530	AKR1B10	Hydroxygenkwanin
MOL005530	TNKS2	Hydroxygenkwanin
MOL005530	TNKS	Hydroxygenkwanin
MOL005530	TOP1	Hydroxygenkwanin
MOL005530	ARG1	Hydroxygenkwanin
MOL005530	PTPRS	Hydroxygenkwanin
MOL005530	ABCB1	Hydroxygenkwanin
MOL005530	OPRD1	Hydroxygenkwanin
MOL005530	ADORA2A	Hydroxygenkwanin
MOL005530	ADORA3	Hydroxygenkwanin
MOL005530	TERT	Hydroxygenkwanin
MOL005530	PIM1	Hydroxygenkwanin
MOL005530	KIT	Hydroxygenkwanin
MOL005530	PLA2G2A	Hydroxygenkwanin
MOL005530	CYP19A1	Hydroxygenkwanin
MOL005530	ESR1	Hydroxygenkwanin
MOL005530	ACHE	Hydroxygenkwanin
MOL005530	PTGS2	Hydroxygenkwanin
MOL005530	ESR2	Hydroxygenkwanin
MOL005530	CDK6	Hydroxygenkwanin
MOL005530	HSD17B1	Hydroxygenkwanin
MOL005530	CSNK2A1	Hydroxygenkwanin
MOL005530	CFTR	Hydroxygenkwanin
MOL005530	AMY1A	Hydroxygenkwanin
MOL005530	GRK6	Hydroxygenkwanin
MOL005530	AR	Hydroxygenkwanin
MOL005530	CA1	Hydroxygenkwanin
MOL005530	CA9	Hydroxygenkwanin
MOL005530	ST6GAL1	Hydroxygenkwanin
MOL005530	CBR1	Hydroxygenkwanin
MOL005530	KDM4E	Hydroxygenkwanin
MOL005530	ALOX15	Hydroxygenkwanin
MOL005530	CDK1	Hydroxygenkwanin
MOL005530	ALOX12	Hydroxygenkwanin
MOL005530	MAPT	Hydroxygenkwanin
MOL005530	GPR35	Hydroxygenkwanin
MOL005530	AVPR2	Hydroxygenkwanin
MOL005530	TOP2A	Hydroxygenkwanin
MOL005530	IGF1R	Hydroxygenkwanin
MOL005530	INSR	Hydroxygenkwanin
MOL005530	EGFR	Hydroxygenkwanin
MOL005530	F2	Hydroxygenkwanin
MOL005530	AURKB	Hydroxygenkwanin
MOL005530	DRD4	Hydroxygenkwanin
MOL005530	MYLK	Hydroxygenkwanin
MOL005530	MPO	Hydroxygenkwanin
MOL005530	PIK3R1	Hydroxygenkwanin
MOL005530	DAPK1	Hydroxygenkwanin
MOL005530	PYGL	Hydroxygenkwanin
MOL005530	SRC	Hydroxygenkwanin
MOL005530	PTK2	Hydroxygenkwanin
MOL005530	HSD17B2	Hydroxygenkwanin
MOL005530	KDR	Hydroxygenkwanin
MOL005530	MMP13	Hydroxygenkwanin
MOL005530	MMP3	Hydroxygenkwanin
MOL005530	CA3	Hydroxygenkwanin
MOL005530	PLK1	Hydroxygenkwanin
MOL005530	CA6	Hydroxygenkwanin
MOL005530	PIK3CG	Hydroxygenkwanin
MOL005530	PKN1	Hydroxygenkwanin
MOL005530	CA14	Hydroxygenkwanin
MOL005530	MET	Hydroxygenkwanin
MOL005530	NEK2	Hydroxygenkwanin
MOL005530	CA13	Hydroxygenkwanin
MOL005530	CXCR1	Hydroxygenkwanin
MOL005530	CAMK2B	Hydroxygenkwanin
MOL005530	ALK	Hydroxygenkwanin
MOL005530	AKT1	Hydroxygenkwanin
MOL005530	NEK6	Hydroxygenkwanin
MOL005530	PLA2G1B	Hydroxygenkwanin
MOL005530	CA5A	Hydroxygenkwanin
MOL005530	BACE1	Hydroxygenkwanin
MOL005530	AXL	Hydroxygenkwanin
MOL008457	ADRA2A	Tetrahydroalstonine
MOL008457	ADRA2C	Tetrahydroalstonine
MOL008457	ADRA2B	Tetrahydroalstonine
MOL008457	BCHE	Tetrahydroalstonine
MOL008457	OPRD1	Tetrahydroalstonine
MOL008457	HTR2B	Tetrahydroalstonine
MOL008457	HTR1A	Tetrahydroalstonine
MOL008457	DRD2	Tetrahydroalstonine
MOL008457	ADRA1D	Tetrahydroalstonine
MOL008457	HTR2A	Tetrahydroalstonine
MOL008457	ADRA1A	Tetrahydroalstonine
MOL008457	ADRA1B	Tetrahydroalstonine
MOL008457	DRD3	Tetrahydroalstonine
MOL008457	ADORA3	Tetrahydroalstonine
MOL008457	CYP2D6	Tetrahydroalstonine
MOL008457	HTR6	Tetrahydroalstonine
MOL008457	OPRL1	Tetrahydroalstonine
MOL008457	OPRM1	Tetrahydroalstonine
MOL000554	TDP1	gallic acid-3-O-(6'-O-galloyl)-glucoside
MOL000554	SQLE	gallic acid-3-O-(6'-O-galloyl)-glucoside
MOL000554	F10	gallic acid-3-O-(6'-O-galloyl)-glucoside
MOL000554	AMY1A	gallic acid-3-O-(6'-O-galloyl)-glucoside
MOL000554	PTPN1	gallic acid-3-O-(6'-O-galloyl)-glucoside
MOL000554	SERPINE1	gallic acid-3-O-(6'-O-galloyl)-glucoside
MOL000554	PTPN2	gallic acid-3-O-(6'-O-galloyl)-glucoside
MOL000554	BACE1	gallic acid-3-O-(6'-O-galloyl)-glucoside
MOL000554	ADORA1	gallic acid-3-O-(6'-O-galloyl)-glucoside
MOL000554	AKR1B1	gallic acid-3-O-(6'-O-galloyl)-glucoside
MOL005552	F10	gemin D
MOL005552	SQLE	gemin D
MOL005552	VCP	gemin D
MOL005552	TNNC1	gemin D
MOL005552	BACE1	gemin D
MOL005557	PTGES	lanosta-8,24-dien-3-ol,3-acetate
MOL005557	CES2	lanosta-8,24-dien-3-ol,3-acetate
MOL005557	HSD17B2	lanosta-8,24-dien-3-ol,3-acetate
MOL005557	HSD11B2	lanosta-8,24-dien-3-ol,3-acetate
MOL005557	HSD11B1	lanosta-8,24-dien-3-ol,3-acetate
MOL005557	AR	lanosta-8,24-dien-3-ol,3-acetate
MOL005557	CYP19A1	lanosta-8,24-dien-3-ol,3-acetate
MOL005557	CYP17A1	lanosta-8,24-dien-3-ol,3-acetate
MOL005557	PTPN1	lanosta-8,24-dien-3-ol,3-acetate
MOL005557	NR1H3	lanosta-8,24-dien-3-ol,3-acetate
MOL005557	NR1H2	lanosta-8,24-dien-3-ol,3-acetate
MOL005557	HMGCR	lanosta-8,24-dien-3-ol,3-acetate
MOL005557	NR3C2	lanosta-8,24-dien-3-ol,3-acetate
MOL005557	NR3C1	lanosta-8,24-dien-3-ol,3-acetate
MOL005557	PGR	lanosta-8,24-dien-3-ol,3-acetate
MOL005557	SHBG	lanosta-8,24-dien-3-ol,3-acetate
MOL005557	CYP2C19	lanosta-8,24-dien-3-ol,3-acetate
MOL005557	AKR1C3	lanosta-8,24-dien-3-ol,3-acetate
MOL005557	AKR1C2	lanosta-8,24-dien-3-ol,3-acetate
MOL005557	AKR1C1	lanosta-8,24-dien-3-ol,3-acetate
MOL005557	TAS2R31	lanosta-8,24-dien-3-ol,3-acetate
MOL005557	FAAH	lanosta-8,24-dien-3-ol,3-acetate
MOL005557	PTPN2	lanosta-8,24-dien-3-ol,3-acetate
MOL005557	HIF1A	lanosta-8,24-dien-3-ol,3-acetate
MOL005557	PTGS2	lanosta-8,24-dien-3-ol,3-acetate
MOL005557	F2	lanosta-8,24-dien-3-ol,3-acetate
MOL005557	PRSS1	lanosta-8,24-dien-3-ol,3-acetate
MOL005557	CTRC	lanosta-8,24-dien-3-ol,3-acetate
MOL005557	EPAS1	lanosta-8,24-dien-3-ol,3-acetate
MOL005557	FNTA	lanosta-8,24-dien-3-ol,3-acetate
MOL005557	PLA2G2A	lanosta-8,24-dien-3-ol,3-acetate
MOL005557	POLA1	lanosta-8,24-dien-3-ol,3-acetate
MOL005557	ALOX5	lanosta-8,24-dien-3-ol,3-acetate
MOL005557	PREP	lanosta-8,24-dien-3-ol,3-acetate
MOL005557	ATP12A	lanosta-8,24-dien-3-ol,3-acetate
MOL005557	CNR1	lanosta-8,24-dien-3-ol,3-acetate
MOL005557	CNR2	lanosta-8,24-dien-3-ol,3-acetate
MOL005557	MAOA	lanosta-8,24-dien-3-ol,3-acetate
MOL005557	NOS2	lanosta-8,24-dien-3-ol,3-acetate
MOL005557	SQLE	lanosta-8,24-dien-3-ol,3-acetate
MOL005557	SERPINA6	lanosta-8,24-dien-3-ol,3-acetate
MOL005557	GSK3B	lanosta-8,24-dien-3-ol,3-acetate
MOL001559	MAOB	piperlonguminine
MOL001559	SIGMAR1	piperlonguminine
MOL001559	SOAT1	piperlonguminine
MOL001559	HDAC3	piperlonguminine
MOL001559	HDAC6	piperlonguminine
MOL001559	HDAC1	piperlonguminine
MOL001559	CNR2	piperlonguminine
MOL001736	CA7	(-)-taxifolin
MOL001736	MMP13	(-)-taxifolin
MOL001736	CA12	(-)-taxifolin
MOL001736	CA4	(-)-taxifolin
MOL001736	MMP12	(-)-taxifolin
MOL001736	CYP1B1	(-)-taxifolin
MOL001736	CYP19A1	(-)-taxifolin
MOL001736	CA2	(-)-taxifolin
MOL001736	CA1	(-)-taxifolin
MOL001736	CA3	(-)-taxifolin
MOL001736	CA6	(-)-taxifolin
MOL001736	CA13	(-)-taxifolin
MOL001736	CA5B	(-)-taxifolin
MOL001736	ABCB1	(-)-taxifolin
MOL001736	CA5A	(-)-taxifolin
MOL001736	CA9	(-)-taxifolin
MOL001736	BACE1	(-)-taxifolin
MOL001736	ABCC1	(-)-taxifolin
MOL001736	HSD17B1	(-)-taxifolin
MOL001736	SHBG	(-)-taxifolin
MOL001736	CBR1	(-)-taxifolin
MOL001736	ESR1	(-)-taxifolin
MOL001736	PTGS1	(-)-taxifolin
MOL001736	ESR2	(-)-taxifolin
MOL001736	KLK1	(-)-taxifolin
MOL001736	KLK2	(-)-taxifolin
MOL001736	TAS2R31	(-)-taxifolin
MOL001736	ADORA3	(-)-taxifolin
MOL001736	ADORA1	(-)-taxifolin
MOL001736	KIT	(-)-taxifolin
MOL001736	SRC	(-)-taxifolin
MOL001736	KDR	(-)-taxifolin
MOL001736	FGFR1	(-)-taxifolin
MOL001736	MET	(-)-taxifolin
MOL001736	ABCG2	(-)-taxifolin
MOL001736	MAOB	(-)-taxifolin
MOL001736	MAPT	(-)-taxifolin
MOL001736	DNMT1	(-)-taxifolin
MOL001736	DYRK1A	(-)-taxifolin
MOL001736	KCNH2	(-)-taxifolin
MOL001736	APP	(-)-taxifolin
MOL001736	MAPK14	(-)-taxifolin
MOL001736	TERT	(-)-taxifolin
MOL001736	MMP2	(-)-taxifolin
MOL001736	PGD	(-)-taxifolin
MOL001736	ST3GAL3	(-)-taxifolin
MOL001736	FUT7	(-)-taxifolin
MOL001736	MMP14	(-)-taxifolin
MOL001736	BCL2	(-)-taxifolin
MOL001736	FUT4	(-)-taxifolin
MOL001736	STAT1	(-)-taxifolin
MOL001736	SQLE	(-)-taxifolin
MOL001736	RXRA	(-)-taxifolin
MOL001736	MMP9	(-)-taxifolin
MOL001736	ACHE	(-)-taxifolin
MOL001736	PLA2G1B	(-)-taxifolin
MOL001736	HIF1A	(-)-taxifolin
MOL001736	CES1	(-)-taxifolin
MOL001736	PPARG	(-)-taxifolin
MOL001736	CES2	(-)-taxifolin
MOL001736	AKR1C3	(-)-taxifolin
MOL001736	PGF	(-)-taxifolin
MOL001736	VEGFA	(-)-taxifolin
MOL001736	SLC5A2	(-)-taxifolin
MOL001736	GRM5	(-)-taxifolin
MOL001736	POLB	(-)-taxifolin
MOL001736	PLA2G2A	(-)-taxifolin
MOL001736	PLA2G5	(-)-taxifolin
MOL001736	PLA2G10	(-)-taxifolin
MOL001736	GABRA1	(-)-taxifolin
MOL001736	BCHE	(-)-taxifolin
MOL001736	SERPINE1	(-)-taxifolin
MOL005438	RORC	campesterol
MOL005438	SREBF2	campesterol
MOL005438	AR	campesterol
MOL005438	NPC1L1	campesterol
MOL005438	ESR1	campesterol
MOL005438	ESR2	campesterol
MOL005438	NR1H3	campesterol
MOL005438	SHBG	campesterol
MOL005438	CYP17A1	campesterol
MOL005438	HMGCR	campesterol
MOL005438	CYP51A1	campesterol
MOL005438	CYP19A1	campesterol
MOL005438	CHRM2	campesterol
MOL005438	ACHE	campesterol
MOL005438	SLC6A2	campesterol
MOL005438	SLC6A4	campesterol
MOL005438	CYP2C19	campesterol
MOL005438	RORA	campesterol
MOL005438	BCHE	campesterol
MOL005438	SERPINA6	campesterol
MOL005438	G6PD	campesterol
MOL005440	RORC	Isofucosterol
MOL005440	SREBF2	Isofucosterol
MOL005440	AR	Isofucosterol
MOL005440	NPC1L1	Isofucosterol
MOL005440	ESR1	Isofucosterol
MOL005440	ESR2	Isofucosterol
MOL005440	NR1H3	Isofucosterol
MOL005440	SHBG	Isofucosterol
MOL005440	CYP17A1	Isofucosterol
MOL005440	HMGCR	Isofucosterol
MOL005440	CYP51A1	Isofucosterol
MOL005440	CYP19A1	Isofucosterol
MOL005440	CHRM2	Isofucosterol
MOL005440	ACHE	Isofucosterol
MOL005440	SLC6A2	Isofucosterol
MOL005440	SLC6A4	Isofucosterol
MOL005440	CYP2C19	Isofucosterol
MOL005440	RORA	Isofucosterol
MOL005440	BCHE	Isofucosterol
MOL005440	SERPINA6	Isofucosterol
MOL005440	G6PD	Isofucosterol
MOL005440	PTPN1	Isofucosterol
MOL005440	NR1I3	Isofucosterol
MOL005440	NR1H2	Isofucosterol
MOL005440	PTGER1	Isofucosterol
MOL005440	PTGER2	Isofucosterol
MOL005440	TBXAS1	Isofucosterol
MOL005440	PTGES	Isofucosterol
MOL005440	PPARA	Isofucosterol
MOL005440	PPARD	Isofucosterol
MOL005440	NR3C1	Isofucosterol
MOL005440	SIGMAR1	Isofucosterol
MOL005440	VDR	Isofucosterol
MOL005440	HSD11B1	Isofucosterol
MOL005440	SQLE	Isofucosterol
MOL005440	CES2	Isofucosterol
MOL005440	PTPN6	Isofucosterol
MOL005440	PTPN2	Isofucosterol
MOL005440	FDFT1	Isofucosterol
MOL005440	DHCR7	Isofucosterol
MOL005440	SHH	Isofucosterol
MOL005440	PPARG	Isofucosterol
MOL005440	CDC25A	Isofucosterol
MOL005440	GLRA1	Isofucosterol
MOL005440	UGT2B7	Isofucosterol
MOL005440	POLB	Isofucosterol
MOL005458	STAT3	Dioscoreside C_qt
MOL005458	IL2	Dioscoreside C_qt
MOL005458	PTAFR	Dioscoreside C_qt
MOL005458	PPM1B	Dioscoreside C_qt
MOL005458	PTPN1	Dioscoreside C_qt
MOL005458	PPP1CC	Dioscoreside C_qt
MOL005458	PPP2CA	Dioscoreside C_qt
MOL005458	PPP2R5A	Dioscoreside C_qt
MOL005458	BCL2L1	Dioscoreside C_qt
MOL000546	IL2	diosgenin
MOL000546	NR1H3	diosgenin
MOL000546	NR1H2	diosgenin
MOL000546	STAT3	diosgenin
MOL000546	PTPN1	diosgenin
MOL000546	HIF1A	diosgenin
MOL000546	AR	diosgenin
MOL000546	CYP17A1	diosgenin
MOL005461	AR	Doradexanthin
MOL005461	NR3C2	Doradexanthin
MOL005461	NR3C1	Doradexanthin
MOL005461	PGR	Doradexanthin
MOL005461	SHBG	Doradexanthin
MOL005461	CYP19A1	Doradexanthin
MOL005461	CES2	Doradexanthin
MOL005461	PTPN1	Doradexanthin
MOL005461	HAO1	Doradexanthin
MOL005461	VDR	Doradexanthin
MOL005461	ALOX12	Doradexanthin
MOL005461	NPC1L1	Doradexanthin
MOL005461	RORA	Doradexanthin
MOL005461	CYP17A1	Doradexanthin
MOL005461	SERPINA6	Doradexanthin
MOL005461	HSD11B1	Doradexanthin
MOL005461	AKR1B1	Doradexanthin
MOL005461	TERT	Doradexanthin
MOL005461	PTPN11	Doradexanthin
MOL005461	TLR9	Doradexanthin
MOL005461	HSF1	Doradexanthin
MOL005461	SRD5A2	Doradexanthin
MOL005461	POLB	Doradexanthin
MOL005461	PRKCA	Doradexanthin
MOL005461	RASGRP3	Doradexanthin
MOL005461	TOP2A	Doradexanthin
MOL005461	IDO1	Doradexanthin
MOL005463	STAT3	Methylcimicifugoside_qt
MOL005463	BCL2L1	Methylcimicifugoside_qt
MOL005463	PTAFR	Methylcimicifugoside_qt
MOL005463	RORC	Methylcimicifugoside_qt
MOL005463	ATP1A1	Methylcimicifugoside_qt
MOL005463	IL2	Methylcimicifugoside_qt
MOL005463	F2	Methylcimicifugoside_qt
MOL005463	PSEN2	Methylcimicifugoside_qt
MOL005463	HSD11B2	Methylcimicifugoside_qt
MOL005463	HSD11B1	Methylcimicifugoside_qt
MOL005465	RARA	AIDS180907
MOL001925	HSP90AA1	paeoniflorin_qt
MOL001925	LGALS3	paeoniflorin_qt
MOL001925	LGALS9	paeoniflorin_qt
MOL001925	ABCB1	paeoniflorin_qt
MOL001925	SLC6A2	paeoniflorin_qt
MOL001925	SSTR5	paeoniflorin_qt
MOL001925	SSTR2	paeoniflorin_qt
MOL001925	SSTR4	paeoniflorin_qt
MOL001925	SSTR1	paeoniflorin_qt
MOL001925	SSTR3	paeoniflorin_qt
MOL001925	VEGFA	paeoniflorin_qt
MOL001925	FGF1	paeoniflorin_qt
MOL001925	FGF2	paeoniflorin_qt
MOL001925	HPSE	paeoniflorin_qt
MOL001925	PTAFR	paeoniflorin_qt
MOL001925	AKR1B1	paeoniflorin_qt
MOL000211	SAE1	Mairin
MOL000211	POLB	Mairin
MOL000211	AKR1B10	Mairin
MOL000211	HSD11B1	Mairin
MOL000211	PTPN1	Mairin
MOL000211	NR1H4	Mairin
MOL000211	PTGES	Mairin
MOL000211	TOP2A	Mairin
MOL000211	CDC25C	Mairin
MOL000211	CDC25A	Mairin
MOL000211	AR	Mairin
MOL000211	CES2	Mairin
MOL000211	PTGS2	Mairin
MOL000211	VDR	Mairin
MOL000211	GPBAR1	Mairin
MOL000211	PTPN6	Mairin
MOL000211	PTPN2	Mairin
MOL000211	NR1H3	Mairin
MOL000211	FABP4	Mairin
MOL000211	FAAH	Mairin
MOL000211	PPARG	Mairin
MOL000211	PPARA	Mairin
MOL000211	TERT	Mairin
MOL000211	FABP3	Mairin
MOL000211	FABP5	Mairin
MOL000211	PPARD	Mairin
MOL000211	FABP1	Mairin
MOL000211	PRKCH	Mairin
MOL000211	HSD11B2	Mairin
MOL000211	PTPN11	Mairin
MOL000211	UGT2B7	Mairin
MOL000211	SCD	Mairin
MOL000211	SERPINA6	Mairin
MOL000211	SHBG	Mairin
MOL000211	HMGCR	Mairin
MOL000211	G6PD	Mairin
MOL000211	CYP51A1	Mairin
MOL000211	CYP19A1	Mairin
MOL000211	HSD17B3	Mairin
MOL000211	GABBR1	Mairin
MOL000211	PREP	Mairin
MOL000211	FNTA	Mairin
MOL000211	TOP1	Mairin
MOL000211	PTGER1	Mairin
MOL000211	PTGER2	Mairin
MOL000211	NPC1L1	Mairin
MOL000211	NR3C1	Mairin
MOL000211	ESR2	Mairin
MOL000211	SIGMAR1	Mairin
MOL000211	CYP17A1	Mairin
MOL000211	GABRA2	Mairin
MOL000211	NOS2	Mairin
MOL000211	PGR	Mairin
MOL000211	SLC6A3	Mairin
MOL000211	ADORA3	Mairin
MOL000211	MAPK3	Mairin
MOL000211	FFAR1	Mairin
MOL000211	FABP2	Mairin
MOL000211	RORC	Mairin
MOL000211	ACE	Mairin
MOL000211	PDE4D	Mairin
MOL000211	PTPRF	Mairin
MOL000211	PLA2G1B	Mairin
MOL000211	CDC25B	Mairin
MOL000211	ACP1	Mairin
MOL000422	NOX4	kaempferol
MOL000422	AKR1B1	kaempferol
MOL000422	XDH	kaempferol
MOL000422	TYR	kaempferol
MOL000422	FLT3	kaempferol
MOL000422	CA2	kaempferol
MOL000422	ALOX5	kaempferol
MOL000422	CA7	kaempferol
MOL000422	HSD17B2	kaempferol
MOL000422	ABCC1	kaempferol
MOL000422	HSD17B1	kaempferol
MOL000422	AHR	kaempferol
MOL000422	CA12	kaempferol
MOL000422	ESRRA	kaempferol
MOL000422	ABCB1	kaempferol
MOL000422	CYP1B1	kaempferol
MOL000422	ABCG2	kaempferol
MOL000422	BCHE	kaempferol
MOL000422	ACHE	kaempferol
MOL000422	ADORA1	kaempferol
MOL000422	ADORA2A	kaempferol
MOL000422	ADORA3	kaempferol
MOL000422	CA4	kaempferol
MOL000422	GPR35	kaempferol
MOL000422	PTPRS	kaempferol
MOL000422	ESR2	kaempferol
MOL000422	DAPK1	kaempferol
MOL000422	MPG	kaempferol
MOL000422	SLC22A12	kaempferol
MOL000422	ALOX15	kaempferol
MOL000422	MAPT	kaempferol
MOL000422	KDM4E	kaempferol
MOL000422	AVPR2	kaempferol
MOL000422	TOP2A	kaempferol
MOL000422	MAOA	kaempferol
MOL000422	IGF1R	kaempferol
MOL000422	CYP19A1	kaempferol
MOL000422	INSR	kaempferol
MOL000422	EGFR	kaempferol
MOL000422	F2	kaempferol
MOL000422	PIM1	kaempferol
MOL000422	AURKB	kaempferol
MOL000422	DRD4	kaempferol
MOL000422	GLO1	kaempferol
MOL000422	MYLK	kaempferol
MOL000422	MPO	kaempferol
MOL000422	PIK3R1	kaempferol
MOL000422	PYGL	kaempferol
MOL000422	SYK	kaempferol
MOL000422	CA1	kaempferol
MOL000422	GSK3B	kaempferol
MOL000422	SRC	kaempferol
MOL000422	PTK2	kaempferol
MOL000422	KDR	kaempferol
MOL000422	MMP13	kaempferol
MOL000422	MMP3	kaempferol
MOL000422	CA3	kaempferol
MOL000422	PLK1	kaempferol
MOL000422	CA6	kaempferol
MOL000422	CDK1	kaempferol
MOL000422	MMP9	kaempferol
MOL000422	PIK3CG	kaempferol
MOL000422	MMP2	kaempferol
MOL000422	PKN1	kaempferol
MOL000422	CA14	kaempferol
MOL000422	CA9	kaempferol
MOL000422	CSNK2A1	kaempferol
MOL000422	ALOX12	kaempferol
MOL000422	MET	kaempferol
MOL000422	NEK2	kaempferol
MOL000422	CXCR1	kaempferol
MOL000422	CAMK2B	kaempferol
MOL000422	ALK	kaempferol
MOL000422	AKT1	kaempferol
MOL000422	NEK6	kaempferol
MOL000422	PLA2G1B	kaempferol
MOL000422	CA5A	kaempferol
MOL000422	BACE1	kaempferol
MOL000422	AXL	kaempferol
MOL000422	APEX1	kaempferol
MOL000422	NUAK1	kaempferol
MOL000422	AKR1C2	kaempferol
MOL000422	AKR1C1	kaempferol
MOL000422	AKR1C3	kaempferol
MOL000422	AKR1C4	kaempferol
MOL000422	CA13	kaempferol
MOL000422	AKR1A1	kaempferol
MOL000422	PFKFB3	kaempferol
MOL000422	CDK5R1	kaempferol
MOL000422	CCNB3	kaempferol
MOL000422	CDK6	kaempferol
MOL000422	CDK2	kaempferol
MOL000422	ARG1	kaempferol
MOL000422	ESR1	kaempferol
MOL000422	PTGS2	kaempferol
MOL000422	TTR	kaempferol
MOL000422	CFTR	kaempferol
MOL000422	AKR1B10	kaempferol
MOL000422	TNKS2	kaempferol
MOL000422	TNKS	kaempferol
MOL000492	CA2	(+)-catechin
MOL000492	CA7	(+)-catechin
MOL000492	CA1	(+)-catechin
MOL000492	CA3	(+)-catechin
MOL000492	CA6	(+)-catechin
MOL000492	CA12	(+)-catechin
MOL000492	CA9	(+)-catechin
MOL000492	CA4	(+)-catechin
MOL000492	CA5B	(+)-catechin
MOL000492	CA5A	(+)-catechin
MOL000492	BACE1	(+)-catechin
MOL000492	PTGS1	(+)-catechin
MOL000492	ABCB1	(+)-catechin
MOL000492	MMP9	(+)-catechin
MOL000492	MMP2	(+)-catechin
MOL000492	BCL2	(+)-catechin
MOL000492	MMP13	(+)-catechin
MOL000492	MMP12	(+)-catechin
MOL000492	PGF	(+)-catechin
MOL000492	VEGFA	(+)-catechin
MOL000492	KIT	(+)-catechin
MOL000492	SRC	(+)-catechin
MOL000492	KDR	(+)-catechin
MOL000492	FGFR1	(+)-catechin
MOL000492	MET	(+)-catechin
MOL000492	MAPT	(+)-catechin
MOL000492	DNMT1	(+)-catechin
MOL000492	DYRK1A	(+)-catechin
MOL000492	KCNH2	(+)-catechin
MOL000492	APP	(+)-catechin
MOL000492	MAPK14	(+)-catechin
MOL000492	TERT	(+)-catechin
MOL000492	PGD	(+)-catechin
MOL000492	ST3GAL3	(+)-catechin
MOL000492	FUT7	(+)-catechin
MOL000492	MMP14	(+)-catechin
MOL000492	FUT4	(+)-catechin
MOL000492	STAT1	(+)-catechin
MOL000492	SQLE	(+)-catechin
MOL000492	GABRA1	(+)-catechin
MOL000492	ESR1	(+)-catechin
MOL000492	ESR2	(+)-catechin
MOL000492	HIF1A	(+)-catechin
MOL000492	CYP1B1	(+)-catechin
MOL000492	CYP19A1	(+)-catechin
MOL000492	CA13	(+)-catechin
MOL000492	KLK1	(+)-catechin
MOL000492	KLK2	(+)-catechin
MOL000492	ABCC1	(+)-catechin
MOL000492	HSD17B1	(+)-catechin
MOL000492	SHBG	(+)-catechin
MOL000492	CBR1	(+)-catechin
MOL000492	ERBB2	(+)-catechin
MOL000492	FLT1	(+)-catechin
MOL000492	EGFR	(+)-catechin
MOL000492	TAS2R31	(+)-catechin
MOL000492	ADORA1	(+)-catechin
MOL000492	ADORA3	(+)-catechin
MOL000492	CNR1	(+)-catechin
MOL000492	CNR2	(+)-catechin
MOL000492	ABCG2	(+)-catechin
MOL000492	MAOB	(+)-catechin
MOL007369	LGALS3	4-O-methylpaeoniflorin_qt
MOL007369	LGALS9	4-O-methylpaeoniflorin_qt
MOL007369	HSP90AA1	4-O-methylpaeoniflorin_qt
MOL007369	SLC6A2	4-O-methylpaeoniflorin_qt
MOL007369	SSTR5	4-O-methylpaeoniflorin_qt
MOL007369	SSTR2	4-O-methylpaeoniflorin_qt
MOL007369	SSTR4	4-O-methylpaeoniflorin_qt
MOL007369	SSTR1	4-O-methylpaeoniflorin_qt
MOL007369	SSTR3	4-O-methylpaeoniflorin_qt
MOL007369	ABCB1	4-O-methylpaeoniflorin_qt
MOL007369	VEGFA	4-O-methylpaeoniflorin_qt
MOL007369	FGF1	4-O-methylpaeoniflorin_qt
MOL007369	FGF2	4-O-methylpaeoniflorin_qt
MOL007369	HPSE	4-O-methylpaeoniflorin_qt
MOL007369	F10	4-O-methylpaeoniflorin_qt
MOL007369	AMY1A	4-O-methylpaeoniflorin_qt
MOL007369	PTPN1	4-O-methylpaeoniflorin_qt
MOL007369	SERPINE1	4-O-methylpaeoniflorin_qt
MOL007369	PTPN2	4-O-methylpaeoniflorin_qt
MOL007369	BACE1	4-O-methylpaeoniflorin_qt
MOL007369	SQLE	4-O-methylpaeoniflorin_qt
MOL007369	PTAFR	4-O-methylpaeoniflorin_qt
MOL007369	SELP	4-O-methylpaeoniflorin_qt
MOL007369	AKR1B1	4-O-methylpaeoniflorin_qt
MOL007374	BRAF	5-[[5-(4-Methoxyphenyl)-2-furyl]methylene]barbituric acid
MOL007374	SIRT2	5-[[5-(4-Methoxyphenyl)-2-furyl]methylene]barbituric acid
MOL007374	FASN	5-[[5-(4-Methoxyphenyl)-2-furyl]methylene]barbituric acid
MOL007374	SIRT5	5-[[5-(4-Methoxyphenyl)-2-furyl]methylene]barbituric acid
MOL007374	SIRT1	5-[[5-(4-Methoxyphenyl)-2-furyl]methylene]barbituric acid
MOL007374	TNFRSF1A	5-[[5-(4-Methoxyphenyl)-2-furyl]methylene]barbituric acid
MOL000098	NOX4	quercetin
MOL000098	MAPT	quercetin
MOL000098	KDM4E	quercetin
MOL000098	GPR35	quercetin
MOL000098	AVPR2	quercetin
MOL000098	TOP2A	quercetin
MOL000098	AKR1B1	quercetin
MOL000098	XDH	quercetin
MOL000098	MAOA	quercetin
MOL000098	IGF1R	quercetin
MOL000098	FLT3	quercetin
MOL000098	CYP19A1	quercetin
MOL000098	INSR	quercetin
MOL000098	EGFR	quercetin
MOL000098	F2	quercetin
MOL000098	CA2	quercetin
MOL000098	PIM1	quercetin
MOL000098	ALOX5	quercetin
MOL000098	AURKB	quercetin
MOL000098	DRD4	quercetin
MOL000098	ACHE	quercetin
MOL000098	ADORA1	quercetin
MOL000098	CA7	quercetin
MOL000098	GLO1	quercetin
MOL000098	MYLK	quercetin
MOL000098	MPO	quercetin
MOL000098	PIK3R1	quercetin
MOL000098	ADORA2A	quercetin
MOL000098	DAPK1	quercetin
MOL000098	PYGL	quercetin
MOL000098	SYK	quercetin
MOL000098	CA1	quercetin
MOL000098	GSK3B	quercetin
MOL000098	SRC	quercetin
MOL000098	PTK2	quercetin
MOL000098	HSD17B2	quercetin
MOL000098	KDR	quercetin
MOL000098	MMP13	quercetin
MOL000098	MMP3	quercetin
MOL000098	CA3	quercetin
MOL000098	ALOX15	quercetin
MOL000098	ABCC1	quercetin
MOL000098	PLK1	quercetin
MOL000098	CA6	quercetin
MOL000098	CDK1	quercetin
MOL000098	MMP9	quercetin
MOL000098	CA12	quercetin
MOL000098	PIK3CG	quercetin
MOL000098	MMP2	quercetin
MOL000098	PKN1	quercetin
MOL000098	CA14	quercetin
MOL000098	CA9	quercetin
MOL000098	CSNK2A1	quercetin
MOL000098	ALOX12	quercetin
MOL000098	MET	quercetin
MOL000098	CA4	quercetin
MOL000098	NEK2	quercetin
MOL000098	CXCR1	quercetin
MOL000098	CAMK2B	quercetin
MOL000098	ALK	quercetin
MOL000098	AKT1	quercetin
MOL000098	ABCB1	quercetin
MOL000098	NEK6	quercetin
MOL000098	PLA2G1B	quercetin
MOL000098	CA5A	quercetin
MOL000098	BACE1	quercetin
MOL000098	CYP1B1	quercetin
MOL000098	AXL	quercetin
MOL000098	ABCG2	quercetin
MOL000098	APEX1	quercetin
MOL000098	NUAK1	quercetin
MOL000098	AKR1C2	quercetin
MOL000098	AKR1C1	quercetin
MOL000098	AKR1C3	quercetin
MOL000098	AKR1C4	quercetin
MOL000098	CA13	quercetin
MOL000098	AKR1A1	quercetin
MOL000098	CDK5R1	quercetin
MOL000098	CCNB3	quercetin
MOL000098	CDK6	quercetin
MOL000098	CDK2	quercetin
MOL000098	ARG1	quercetin
MOL000098	TYR	quercetin
MOL000098	HSD17B1	quercetin
MOL000098	AHR	quercetin
MOL000098	ESRRA	quercetin
MOL000098	BCHE	quercetin
MOL000098	ADORA3	quercetin
MOL000098	ST6GAL1	quercetin
MOL000098	PTPRS	quercetin
MOL000098	ESR2	quercetin
MOL000098	MPG	quercetin
MOL000098	SLC22A12	quercetin
MOL000098	APP	quercetin
MOL000098	PARP1	quercetin
MOL000098	TTR	quercetin
MOL000098	MMP12	quercetin
MOL000098	CD38	quercetin
MOL000098	AKR1B10	quercetin
MOL000098	TNKS2	quercetin
MOL000273	TOP2A	(2R)-2-[(3S,5R,10S,13R,14R,16R,17R)-3,16-dihydroxy-4,4,10,13,14-pentamethyl-2,3,5,6,12,15,16,17-octahydro-1H-cyclopenta[a]phenanthren-17-yl]-6-methylhept-5-enoic acid
MOL000273	PTPN1	(2R)-2-[(3S,5R,10S,13R,14R,16R,17R)-3,16-dihydroxy-4,4,10,13,14-pentamethyl-2,3,5,6,12,15,16,17-octahydro-1H-cyclopenta[a]phenanthren-17-yl]-6-methylhept-5-enoic acid
MOL000273	PTGES	(2R)-2-[(3S,5R,10S,13R,14R,16R,17R)-3,16-dihydroxy-4,4,10,13,14-pentamethyl-2,3,5,6,12,15,16,17-octahydro-1H-cyclopenta[a]phenanthren-17-yl]-6-methylhept-5-enoic acid
MOL000273	AR	(2R)-2-[(3S,5R,10S,13R,14R,16R,17R)-3,16-dihydroxy-4,4,10,13,14-pentamethyl-2,3,5,6,12,15,16,17-octahydro-1H-cyclopenta[a]phenanthren-17-yl]-6-methylhept-5-enoic acid
MOL000273	NR3C1	(2R)-2-[(3S,5R,10S,13R,14R,16R,17R)-3,16-dihydroxy-4,4,10,13,14-pentamethyl-2,3,5,6,12,15,16,17-octahydro-1H-cyclopenta[a]phenanthren-17-yl]-6-methylhept-5-enoic acid
MOL000273	CYP19A1	(2R)-2-[(3S,5R,10S,13R,14R,16R,17R)-3,16-dihydroxy-4,4,10,13,14-pentamethyl-2,3,5,6,12,15,16,17-octahydro-1H-cyclopenta[a]phenanthren-17-yl]-6-methylhept-5-enoic acid
MOL000273	CES2	(2R)-2-[(3S,5R,10S,13R,14R,16R,17R)-3,16-dihydroxy-4,4,10,13,14-pentamethyl-2,3,5,6,12,15,16,17-octahydro-1H-cyclopenta[a]phenanthren-17-yl]-6-methylhept-5-enoic acid
MOL000273	NR1H3	(2R)-2-[(3S,5R,10S,13R,14R,16R,17R)-3,16-dihydroxy-4,4,10,13,14-pentamethyl-2,3,5,6,12,15,16,17-octahydro-1H-cyclopenta[a]phenanthren-17-yl]-6-methylhept-5-enoic acid
MOL000273	FNTA	(2R)-2-[(3S,5R,10S,13R,14R,16R,17R)-3,16-dihydroxy-4,4,10,13,14-pentamethyl-2,3,5,6,12,15,16,17-octahydro-1H-cyclopenta[a]phenanthren-17-yl]-6-methylhept-5-enoic acid
MOL000273	TNF	(2R)-2-[(3S,5R,10S,13R,14R,16R,17R)-3,16-dihydroxy-4,4,10,13,14-pentamethyl-2,3,5,6,12,15,16,17-octahydro-1H-cyclopenta[a]phenanthren-17-yl]-6-methylhept-5-enoic acid
MOL000273	POLB	(2R)-2-[(3S,5R,10S,13R,14R,16R,17R)-3,16-dihydroxy-4,4,10,13,14-pentamethyl-2,3,5,6,12,15,16,17-octahydro-1H-cyclopenta[a]phenanthren-17-yl]-6-methylhept-5-enoic acid
MOL000273	ESR1	(2R)-2-[(3S,5R,10S,13R,14R,16R,17R)-3,16-dihydroxy-4,4,10,13,14-pentamethyl-2,3,5,6,12,15,16,17-octahydro-1H-cyclopenta[a]phenanthren-17-yl]-6-methylhept-5-enoic acid
MOL000273	ESR2	(2R)-2-[(3S,5R,10S,13R,14R,16R,17R)-3,16-dihydroxy-4,4,10,13,14-pentamethyl-2,3,5,6,12,15,16,17-octahydro-1H-cyclopenta[a]phenanthren-17-yl]-6-methylhept-5-enoic acid
MOL000273	PPARA	(2R)-2-[(3S,5R,10S,13R,14R,16R,17R)-3,16-dihydroxy-4,4,10,13,14-pentamethyl-2,3,5,6,12,15,16,17-octahydro-1H-cyclopenta[a]phenanthren-17-yl]-6-methylhept-5-enoic acid
MOL000273	PPARD	(2R)-2-[(3S,5R,10S,13R,14R,16R,17R)-3,16-dihydroxy-4,4,10,13,14-pentamethyl-2,3,5,6,12,15,16,17-octahydro-1H-cyclopenta[a]phenanthren-17-yl]-6-methylhept-5-enoic acid
MOL000273	RORC	(2R)-2-[(3S,5R,10S,13R,14R,16R,17R)-3,16-dihydroxy-4,4,10,13,14-pentamethyl-2,3,5,6,12,15,16,17-octahydro-1H-cyclopenta[a]phenanthren-17-yl]-6-methylhept-5-enoic acid
MOL000273	PDE4D	(2R)-2-[(3S,5R,10S,13R,14R,16R,17R)-3,16-dihydroxy-4,4,10,13,14-pentamethyl-2,3,5,6,12,15,16,17-octahydro-1H-cyclopenta[a]phenanthren-17-yl]-6-methylhept-5-enoic acid
MOL000273	PTPRF	(2R)-2-[(3S,5R,10S,13R,14R,16R,17R)-3,16-dihydroxy-4,4,10,13,14-pentamethyl-2,3,5,6,12,15,16,17-octahydro-1H-cyclopenta[a]phenanthren-17-yl]-6-methylhept-5-enoic acid
MOL000273	PTPN2	(2R)-2-[(3S,5R,10S,13R,14R,16R,17R)-3,16-dihydroxy-4,4,10,13,14-pentamethyl-2,3,5,6,12,15,16,17-octahydro-1H-cyclopenta[a]phenanthren-17-yl]-6-methylhept-5-enoic acid
MOL000273	HSD11B1	(2R)-2-[(3S,5R,10S,13R,14R,16R,17R)-3,16-dihydroxy-4,4,10,13,14-pentamethyl-2,3,5,6,12,15,16,17-octahydro-1H-cyclopenta[a]phenanthren-17-yl]-6-methylhept-5-enoic acid
MOL000273	PLA2G1B	(2R)-2-[(3S,5R,10S,13R,14R,16R,17R)-3,16-dihydroxy-4,4,10,13,14-pentamethyl-2,3,5,6,12,15,16,17-octahydro-1H-cyclopenta[a]phenanthren-17-yl]-6-methylhept-5-enoic acid
MOL000273	CDC25B	(2R)-2-[(3S,5R,10S,13R,14R,16R,17R)-3,16-dihydroxy-4,4,10,13,14-pentamethyl-2,3,5,6,12,15,16,17-octahydro-1H-cyclopenta[a]phenanthren-17-yl]-6-methylhept-5-enoic acid
MOL000273	ACP1	(2R)-2-[(3S,5R,10S,13R,14R,16R,17R)-3,16-dihydroxy-4,4,10,13,14-pentamethyl-2,3,5,6,12,15,16,17-octahydro-1H-cyclopenta[a]phenanthren-17-yl]-6-methylhept-5-enoic acid
MOL000273	AKR1B10	(2R)-2-[(3S,5R,10S,13R,14R,16R,17R)-3,16-dihydroxy-4,4,10,13,14-pentamethyl-2,3,5,6,12,15,16,17-octahydro-1H-cyclopenta[a]phenanthren-17-yl]-6-methylhept-5-enoic acid
MOL000273	VDR	(2R)-2-[(3S,5R,10S,13R,14R,16R,17R)-3,16-dihydroxy-4,4,10,13,14-pentamethyl-2,3,5,6,12,15,16,17-octahydro-1H-cyclopenta[a]phenanthren-17-yl]-6-methylhept-5-enoic acid
MOL000273	PTPN6	(2R)-2-[(3S,5R,10S,13R,14R,16R,17R)-3,16-dihydroxy-4,4,10,13,14-pentamethyl-2,3,5,6,12,15,16,17-octahydro-1H-cyclopenta[a]phenanthren-17-yl]-6-methylhept-5-enoic acid
MOL000273	PTGER2	(2R)-2-[(3S,5R,10S,13R,14R,16R,17R)-3,16-dihydroxy-4,4,10,13,14-pentamethyl-2,3,5,6,12,15,16,17-octahydro-1H-cyclopenta[a]phenanthren-17-yl]-6-methylhept-5-enoic acid
MOL000273	NOS2	(2R)-2-[(3S,5R,10S,13R,14R,16R,17R)-3,16-dihydroxy-4,4,10,13,14-pentamethyl-2,3,5,6,12,15,16,17-octahydro-1H-cyclopenta[a]phenanthren-17-yl]-6-methylhept-5-enoic acid
MOL000273	SRD5A2	(2R)-2-[(3S,5R,10S,13R,14R,16R,17R)-3,16-dihydroxy-4,4,10,13,14-pentamethyl-2,3,5,6,12,15,16,17-octahydro-1H-cyclopenta[a]phenanthren-17-yl]-6-methylhept-5-enoic acid
MOL000273	NR3C2	(2R)-2-[(3S,5R,10S,13R,14R,16R,17R)-3,16-dihydroxy-4,4,10,13,14-pentamethyl-2,3,5,6,12,15,16,17-octahydro-1H-cyclopenta[a]phenanthren-17-yl]-6-methylhept-5-enoic acid
MOL000273	HSD11B2	(2R)-2-[(3S,5R,10S,13R,14R,16R,17R)-3,16-dihydroxy-4,4,10,13,14-pentamethyl-2,3,5,6,12,15,16,17-octahydro-1H-cyclopenta[a]phenanthren-17-yl]-6-methylhept-5-enoic acid
MOL000273	SHBG	(2R)-2-[(3S,5R,10S,13R,14R,16R,17R)-3,16-dihydroxy-4,4,10,13,14-pentamethyl-2,3,5,6,12,15,16,17-octahydro-1H-cyclopenta[a]phenanthren-17-yl]-6-methylhept-5-enoic acid
MOL000273	CD81	(2R)-2-[(3S,5R,10S,13R,14R,16R,17R)-3,16-dihydroxy-4,4,10,13,14-pentamethyl-2,3,5,6,12,15,16,17-octahydro-1H-cyclopenta[a]phenanthren-17-yl]-6-methylhept-5-enoic acid
MOL000273	PPARG	(2R)-2-[(3S,5R,10S,13R,14R,16R,17R)-3,16-dihydroxy-4,4,10,13,14-pentamethyl-2,3,5,6,12,15,16,17-octahydro-1H-cyclopenta[a]phenanthren-17-yl]-6-methylhept-5-enoic acid
MOL000273	PRKCH	(2R)-2-[(3S,5R,10S,13R,14R,16R,17R)-3,16-dihydroxy-4,4,10,13,14-pentamethyl-2,3,5,6,12,15,16,17-octahydro-1H-cyclopenta[a]phenanthren-17-yl]-6-methylhept-5-enoic acid
MOL000273	CDC25A	(2R)-2-[(3S,5R,10S,13R,14R,16R,17R)-3,16-dihydroxy-4,4,10,13,14-pentamethyl-2,3,5,6,12,15,16,17-octahydro-1H-cyclopenta[a]phenanthren-17-yl]-6-methylhept-5-enoic acid
MOL000273	PTPN11	(2R)-2-[(3S,5R,10S,13R,14R,16R,17R)-3,16-dihydroxy-4,4,10,13,14-pentamethyl-2,3,5,6,12,15,16,17-octahydro-1H-cyclopenta[a]phenanthren-17-yl]-6-methylhept-5-enoic acid
MOL000273	SERPINA6	(2R)-2-[(3S,5R,10S,13R,14R,16R,17R)-3,16-dihydroxy-4,4,10,13,14-pentamethyl-2,3,5,6,12,15,16,17-octahydro-1H-cyclopenta[a]phenanthren-17-yl]-6-methylhept-5-enoic acid
MOL000273	HMGCR	(2R)-2-[(3S,5R,10S,13R,14R,16R,17R)-3,16-dihydroxy-4,4,10,13,14-pentamethyl-2,3,5,6,12,15,16,17-octahydro-1H-cyclopenta[a]phenanthren-17-yl]-6-methylhept-5-enoic acid
MOL000273	G6PD	(2R)-2-[(3S,5R,10S,13R,14R,16R,17R)-3,16-dihydroxy-4,4,10,13,14-pentamethyl-2,3,5,6,12,15,16,17-octahydro-1H-cyclopenta[a]phenanthren-17-yl]-6-methylhept-5-enoic acid
MOL000273	CYP51A1	(2R)-2-[(3S,5R,10S,13R,14R,16R,17R)-3,16-dihydroxy-4,4,10,13,14-pentamethyl-2,3,5,6,12,15,16,17-octahydro-1H-cyclopenta[a]phenanthren-17-yl]-6-methylhept-5-enoic acid
MOL000273	ALOX12	(2R)-2-[(3S,5R,10S,13R,14R,16R,17R)-3,16-dihydroxy-4,4,10,13,14-pentamethyl-2,3,5,6,12,15,16,17-octahydro-1H-cyclopenta[a]phenanthren-17-yl]-6-methylhept-5-enoic acid
MOL000273	PREP	(2R)-2-[(3S,5R,10S,13R,14R,16R,17R)-3,16-dihydroxy-4,4,10,13,14-pentamethyl-2,3,5,6,12,15,16,17-octahydro-1H-cyclopenta[a]phenanthren-17-yl]-6-methylhept-5-enoic acid
MOL000273	BCHE	(2R)-2-[(3S,5R,10S,13R,14R,16R,17R)-3,16-dihydroxy-4,4,10,13,14-pentamethyl-2,3,5,6,12,15,16,17-octahydro-1H-cyclopenta[a]phenanthren-17-yl]-6-methylhept-5-enoic acid
MOL000273	BACE1	(2R)-2-[(3S,5R,10S,13R,14R,16R,17R)-3,16-dihydroxy-4,4,10,13,14-pentamethyl-2,3,5,6,12,15,16,17-octahydro-1H-cyclopenta[a]phenanthren-17-yl]-6-methylhept-5-enoic acid
MOL000273	ALOX5	(2R)-2-[(3S,5R,10S,13R,14R,16R,17R)-3,16-dihydroxy-4,4,10,13,14-pentamethyl-2,3,5,6,12,15,16,17-octahydro-1H-cyclopenta[a]phenanthren-17-yl]-6-methylhept-5-enoic acid
MOL000273	PGR	(2R)-2-[(3S,5R,10S,13R,14R,16R,17R)-3,16-dihydroxy-4,4,10,13,14-pentamethyl-2,3,5,6,12,15,16,17-octahydro-1H-cyclopenta[a]phenanthren-17-yl]-6-methylhept-5-enoic acid
MOL000273	PTGER1	(2R)-2-[(3S,5R,10S,13R,14R,16R,17R)-3,16-dihydroxy-4,4,10,13,14-pentamethyl-2,3,5,6,12,15,16,17-octahydro-1H-cyclopenta[a]phenanthren-17-yl]-6-methylhept-5-enoic acid
MOL000273	PTGER4	(2R)-2-[(3S,5R,10S,13R,14R,16R,17R)-3,16-dihydroxy-4,4,10,13,14-pentamethyl-2,3,5,6,12,15,16,17-octahydro-1H-cyclopenta[a]phenanthren-17-yl]-6-methylhept-5-enoic acid
MOL000273	NPC1L1	(2R)-2-[(3S,5R,10S,13R,14R,16R,17R)-3,16-dihydroxy-4,4,10,13,14-pentamethyl-2,3,5,6,12,15,16,17-octahydro-1H-cyclopenta[a]phenanthren-17-yl]-6-methylhept-5-enoic acid
MOL000273	SIGMAR1	(2R)-2-[(3S,5R,10S,13R,14R,16R,17R)-3,16-dihydroxy-4,4,10,13,14-pentamethyl-2,3,5,6,12,15,16,17-octahydro-1H-cyclopenta[a]phenanthren-17-yl]-6-methylhept-5-enoic acid
MOL000273	PRKCA	(2R)-2-[(3S,5R,10S,13R,14R,16R,17R)-3,16-dihydroxy-4,4,10,13,14-pentamethyl-2,3,5,6,12,15,16,17-octahydro-1H-cyclopenta[a]phenanthren-17-yl]-6-methylhept-5-enoic acid
MOL000273	CYP17A1	(2R)-2-[(3S,5R,10S,13R,14R,16R,17R)-3,16-dihydroxy-4,4,10,13,14-pentamethyl-2,3,5,6,12,15,16,17-octahydro-1H-cyclopenta[a]phenanthren-17-yl]-6-methylhept-5-enoic acid
MOL000273	RASGRP3	(2R)-2-[(3S,5R,10S,13R,14R,16R,17R)-3,16-dihydroxy-4,4,10,13,14-pentamethyl-2,3,5,6,12,15,16,17-octahydro-1H-cyclopenta[a]phenanthren-17-yl]-6-methylhept-5-enoic acid
MOL000273	HAO1	(2R)-2-[(3S,5R,10S,13R,14R,16R,17R)-3,16-dihydroxy-4,4,10,13,14-pentamethyl-2,3,5,6,12,15,16,17-octahydro-1H-cyclopenta[a]phenanthren-17-yl]-6-methylhept-5-enoic acid
MOL000273	PTGFR	(2R)-2-[(3S,5R,10S,13R,14R,16R,17R)-3,16-dihydroxy-4,4,10,13,14-pentamethyl-2,3,5,6,12,15,16,17-octahydro-1H-cyclopenta[a]phenanthren-17-yl]-6-methylhept-5-enoic acid
MOL000273	PTGER3	(2R)-2-[(3S,5R,10S,13R,14R,16R,17R)-3,16-dihydroxy-4,4,10,13,14-pentamethyl-2,3,5,6,12,15,16,17-octahydro-1H-cyclopenta[a]phenanthren-17-yl]-6-methylhept-5-enoic acid
MOL000273	PTGDR	(2R)-2-[(3S,5R,10S,13R,14R,16R,17R)-3,16-dihydroxy-4,4,10,13,14-pentamethyl-2,3,5,6,12,15,16,17-octahydro-1H-cyclopenta[a]phenanthren-17-yl]-6-methylhept-5-enoic acid
MOL000273	FABP4	(2R)-2-[(3S,5R,10S,13R,14R,16R,17R)-3,16-dihydroxy-4,4,10,13,14-pentamethyl-2,3,5,6,12,15,16,17-octahydro-1H-cyclopenta[a]phenanthren-17-yl]-6-methylhept-5-enoic acid
MOL000273	FAAH	(2R)-2-[(3S,5R,10S,13R,14R,16R,17R)-3,16-dihydroxy-4,4,10,13,14-pentamethyl-2,3,5,6,12,15,16,17-octahydro-1H-cyclopenta[a]phenanthren-17-yl]-6-methylhept-5-enoic acid
MOL000273	TERT	(2R)-2-[(3S,5R,10S,13R,14R,16R,17R)-3,16-dihydroxy-4,4,10,13,14-pentamethyl-2,3,5,6,12,15,16,17-octahydro-1H-cyclopenta[a]phenanthren-17-yl]-6-methylhept-5-enoic acid
MOL000273	FABP3	(2R)-2-[(3S,5R,10S,13R,14R,16R,17R)-3,16-dihydroxy-4,4,10,13,14-pentamethyl-2,3,5,6,12,15,16,17-octahydro-1H-cyclopenta[a]phenanthren-17-yl]-6-methylhept-5-enoic acid
MOL000273	FABP5	(2R)-2-[(3S,5R,10S,13R,14R,16R,17R)-3,16-dihydroxy-4,4,10,13,14-pentamethyl-2,3,5,6,12,15,16,17-octahydro-1H-cyclopenta[a]phenanthren-17-yl]-6-methylhept-5-enoic acid
MOL000273	FABP1	(2R)-2-[(3S,5R,10S,13R,14R,16R,17R)-3,16-dihydroxy-4,4,10,13,14-pentamethyl-2,3,5,6,12,15,16,17-octahydro-1H-cyclopenta[a]phenanthren-17-yl]-6-methylhept-5-enoic acid
MOL000273	SLC6A3	(2R)-2-[(3S,5R,10S,13R,14R,16R,17R)-3,16-dihydroxy-4,4,10,13,14-pentamethyl-2,3,5,6,12,15,16,17-octahydro-1H-cyclopenta[a]phenanthren-17-yl]-6-methylhept-5-enoic acid
MOL000273	ADORA3	(2R)-2-[(3S,5R,10S,13R,14R,16R,17R)-3,16-dihydroxy-4,4,10,13,14-pentamethyl-2,3,5,6,12,15,16,17-octahydro-1H-cyclopenta[a]phenanthren-17-yl]-6-methylhept-5-enoic acid
MOL000273	MAPK3	(2R)-2-[(3S,5R,10S,13R,14R,16R,17R)-3,16-dihydroxy-4,4,10,13,14-pentamethyl-2,3,5,6,12,15,16,17-octahydro-1H-cyclopenta[a]phenanthren-17-yl]-6-methylhept-5-enoic acid
MOL000275	PTGES	trametenolic acid
MOL000275	CES2	trametenolic acid
MOL000275	PTPN6	trametenolic acid
MOL000275	PTPN1	trametenolic acid
MOL000275	PTPN2	trametenolic acid
MOL000275	NR1H3	trametenolic acid
MOL000275	AR	trametenolic acid
MOL000275	PRKCH	trametenolic acid
MOL000275	HSD11B2	trametenolic acid
MOL000275	CDC25A	trametenolic acid
MOL000275	PTPN11	trametenolic acid
MOL000275	HSD11B1	trametenolic acid
MOL000275	AKR1B10	trametenolic acid
MOL000275	SERPINA6	trametenolic acid
MOL000275	SHBG	trametenolic acid
MOL000275	HMGCR	trametenolic acid
MOL000275	G6PD	trametenolic acid
MOL000275	CYP51A1	trametenolic acid
MOL000275	PREP	trametenolic acid
MOL000275	FABP4	trametenolic acid
MOL000275	FAAH	trametenolic acid
MOL000275	PPARG	trametenolic acid
MOL000275	PPARA	trametenolic acid
MOL000275	TERT	trametenolic acid
MOL000275	FABP3	trametenolic acid
MOL000275	FABP5	trametenolic acid
MOL000275	PPARD	trametenolic acid
MOL000275	FABP1	trametenolic acid
MOL000275	CYP19A1	trametenolic acid
MOL000275	NPC1L1	trametenolic acid
MOL000275	NR3C1	trametenolic acid
MOL000275	FNTA	trametenolic acid
MOL000275	ESR2	trametenolic acid
MOL000275	SIGMAR1	trametenolic acid
MOL000275	CYP17A1	trametenolic acid
MOL000275	SCD	trametenolic acid
MOL000275	TOP2A	trametenolic acid
MOL000275	NOS2	trametenolic acid
MOL000275	PGR	trametenolic acid
MOL000275	SLC6A3	trametenolic acid
MOL000275	ADORA3	trametenolic acid
MOL000275	MAPK3	trametenolic acid
MOL000275	RORC	trametenolic acid
MOL000275	POLB	trametenolic acid
MOL000275	PDE4D	trametenolic acid
MOL000275	PTPRF	trametenolic acid
MOL000275	PLA2G1B	trametenolic acid
MOL000275	CDC25B	trametenolic acid
MOL000275	ACP1	trametenolic acid
MOL000275	TOP1	trametenolic acid
MOL000275	BCHE	trametenolic acid
MOL000275	ALOX5	trametenolic acid
MOL000275	BACE1	trametenolic acid
MOL000275	SAE1	trametenolic acid
MOL000275	PTGER1	trametenolic acid
MOL000275	PTGER2	trametenolic acid
MOL000275	RORA	trametenolic acid
MOL000275	PTGS2	trametenolic acid
MOL000275	NR3C2	trametenolic acid
MOL000275	CD81	trametenolic acid
MOL000275	PTGS1	trametenolic acid
MOL000275	FFAR1	trametenolic acid
MOL000275	SRD5A2	trametenolic acid
MOL000275	PTGER4	trametenolic acid
MOL000275	PTGIR	trametenolic acid
MOL000275	ESR1	trametenolic acid
MOL000275	CHRM2	trametenolic acid
MOL000275	ACHE	trametenolic acid
MOL000275	SLC6A2	trametenolic acid
MOL000275	SLC6A4	trametenolic acid
MOL000275	CYP2C19	trametenolic acid
MOL000275	CNR1	trametenolic acid
MOL000275	LTB4R	trametenolic acid
MOL000275	SREBF2	trametenolic acid
MOL000275	CTSD	trametenolic acid
MOL000275	IDO1	trametenolic acid
MOL000275	FDFT1	trametenolic acid
MOL000275	NR1H4	trametenolic acid
MOL000275	CES1	trametenolic acid
MOL000275	SRD5A1	trametenolic acid
MOL000275	NR1I2	trametenolic acid
MOL000275	HSD17B3	trametenolic acid
MOL000275	PTGFR	trametenolic acid
MOL000275	PTGER3	trametenolic acid
MOL000275	SLC22A6	trametenolic acid
MOL000275	TNF	trametenolic acid
MOL000275	CDC25C	trametenolic acid
MOL000275	NR1I3	trametenolic acid
MOL000275	PTGDR	trametenolic acid
MOL000275	HSD17B2	trametenolic acid
MOL000275	TRPV1	trametenolic acid
MOL000276	PTGES	7,9(11)-dehydropachymic acid
MOL000276	AR	7,9(11)-dehydropachymic acid
MOL000276	NR3C1	7,9(11)-dehydropachymic acid
MOL000276	CES2	7,9(11)-dehydropachymic acid
MOL000276	HMGCR	7,9(11)-dehydropachymic acid
MOL000276	PGR	7,9(11)-dehydropachymic acid
MOL000276	PTPN1	7,9(11)-dehydropachymic acid
MOL000276	PTPN2	7,9(11)-dehydropachymic acid
MOL000276	HSD17B2	7,9(11)-dehydropachymic acid
MOL000276	HSD11B2	7,9(11)-dehydropachymic acid
MOL000276	HSD11B1	7,9(11)-dehydropachymic acid
MOL000276	F2	7,9(11)-dehydropachymic acid
MOL000276	PRSS1	7,9(11)-dehydropachymic acid
MOL000276	CTRC	7,9(11)-dehydropachymic acid
MOL000276	CYP17A1	7,9(11)-dehydropachymic acid
MOL000276	TOP2A	7,9(11)-dehydropachymic acid
MOL000276	ALOX5	7,9(11)-dehydropachymic acid
MOL000276	FNTA	7,9(11)-dehydropachymic acid
MOL000276	SLC6A2	7,9(11)-dehydropachymic acid
MOL000276	TACR2	7,9(11)-dehydropachymic acid
MOL000276	SLC6A3	7,9(11)-dehydropachymic acid
MOL000276	NR3C2	7,9(11)-dehydropachymic acid
MOL000276	CYP19A1	7,9(11)-dehydropachymic acid
MOL000276	HTR1A	7,9(11)-dehydropachymic acid
MOL000276	DRD2	7,9(11)-dehydropachymic acid
MOL000276	SHBG	7,9(11)-dehydropachymic acid
MOL000276	CYP2C19	7,9(11)-dehydropachymic acid
MOL000276	AKR1C3	7,9(11)-dehydropachymic acid
MOL000276	AKR1C2	7,9(11)-dehydropachymic acid
MOL000276	AKR1C1	7,9(11)-dehydropachymic acid
MOL000276	EPAS1	7,9(11)-dehydropachymic acid
MOL000276	PLA2G2A	7,9(11)-dehydropachymic acid
MOL000276	SERPINA6	7,9(11)-dehydropachymic acid
MOL000276	NLRP3	7,9(11)-dehydropachymic acid
MOL000276	PTGS2	7,9(11)-dehydropachymic acid
MOL000276	GSK3B	7,9(11)-dehydropachymic acid
MOL000276	NR1H3	7,9(11)-dehydropachymic acid
MOL000276	SF3B3	7,9(11)-dehydropachymic acid
MOL000276	NOS2	7,9(11)-dehydropachymic acid
MOL000276	TBXA2R	7,9(11)-dehydropachymic acid
MOL000276	VDR	7,9(11)-dehydropachymic acid
MOL000276	FAAH	7,9(11)-dehydropachymic acid
MOL000279	RORC	Cerevisterol
MOL000279	NPC1L1	Cerevisterol
MOL000279	NR1H3	Cerevisterol
MOL000279	RORA	Cerevisterol
MOL000279	AR	Cerevisterol
MOL000279	ESR1	Cerevisterol
MOL000279	ESR2	Cerevisterol
MOL000279	SHBG	Cerevisterol
MOL000279	SREBF2	Cerevisterol
MOL000279	CYP17A1	Cerevisterol
MOL000279	HMGCR	Cerevisterol
MOL000279	CYP51A1	Cerevisterol
MOL000279	SLC6A4	Cerevisterol
MOL000279	CYP19A1	Cerevisterol
MOL000279	PTGER1	Cerevisterol
MOL000279	PTGER4	Cerevisterol
MOL000279	PTGFR	Cerevisterol
MOL000279	PTGER3	Cerevisterol
MOL000279	PTGDR	Cerevisterol
MOL000279	PTPN1	Cerevisterol
MOL000279	VDR	Cerevisterol
MOL000279	PPARG	Cerevisterol
MOL000279	PPARA	Cerevisterol
MOL000279	PPARD	Cerevisterol
MOL000279	HSD11B1	Cerevisterol
MOL000279	SERPINA6	Cerevisterol
MOL000279	G6PD	Cerevisterol
MOL000279	CHRM2	Cerevisterol
MOL000279	ACHE	Cerevisterol
MOL000279	SLC6A2	Cerevisterol
MOL000279	CYP2C19	Cerevisterol
MOL000279	POLB	Cerevisterol
MOL000279	LTB4R	Cerevisterol
MOL000280	TOP2A	(2R)-2-[(3S,5R,10S,13R,14R,16R,17R)-3,16-dihydroxy-4,4,10,13,14-pentamethyl-2,3,5,6,12,15,16,17-octahydro-1H-cyclopenta[a]phenanthren-17-yl]-5-isopropyl-hex-5-enoic acid
MOL000280	PTPN1	(2R)-2-[(3S,5R,10S,13R,14R,16R,17R)-3,16-dihydroxy-4,4,10,13,14-pentamethyl-2,3,5,6,12,15,16,17-octahydro-1H-cyclopenta[a]phenanthren-17-yl]-5-isopropyl-hex-5-enoic acid
MOL000280	PTGES	(2R)-2-[(3S,5R,10S,13R,14R,16R,17R)-3,16-dihydroxy-4,4,10,13,14-pentamethyl-2,3,5,6,12,15,16,17-octahydro-1H-cyclopenta[a]phenanthren-17-yl]-5-isopropyl-hex-5-enoic acid
MOL000280	AR	(2R)-2-[(3S,5R,10S,13R,14R,16R,17R)-3,16-dihydroxy-4,4,10,13,14-pentamethyl-2,3,5,6,12,15,16,17-octahydro-1H-cyclopenta[a]phenanthren-17-yl]-5-isopropyl-hex-5-enoic acid
MOL000280	NR3C1	(2R)-2-[(3S,5R,10S,13R,14R,16R,17R)-3,16-dihydroxy-4,4,10,13,14-pentamethyl-2,3,5,6,12,15,16,17-octahydro-1H-cyclopenta[a]phenanthren-17-yl]-5-isopropyl-hex-5-enoic acid
MOL000280	CYP19A1	(2R)-2-[(3S,5R,10S,13R,14R,16R,17R)-3,16-dihydroxy-4,4,10,13,14-pentamethyl-2,3,5,6,12,15,16,17-octahydro-1H-cyclopenta[a]phenanthren-17-yl]-5-isopropyl-hex-5-enoic acid
MOL000280	CES2	(2R)-2-[(3S,5R,10S,13R,14R,16R,17R)-3,16-dihydroxy-4,4,10,13,14-pentamethyl-2,3,5,6,12,15,16,17-octahydro-1H-cyclopenta[a]phenanthren-17-yl]-5-isopropyl-hex-5-enoic acid
MOL000280	NR1H3	(2R)-2-[(3S,5R,10S,13R,14R,16R,17R)-3,16-dihydroxy-4,4,10,13,14-pentamethyl-2,3,5,6,12,15,16,17-octahydro-1H-cyclopenta[a]phenanthren-17-yl]-5-isopropyl-hex-5-enoic acid
MOL000280	FNTA	(2R)-2-[(3S,5R,10S,13R,14R,16R,17R)-3,16-dihydroxy-4,4,10,13,14-pentamethyl-2,3,5,6,12,15,16,17-octahydro-1H-cyclopenta[a]phenanthren-17-yl]-5-isopropyl-hex-5-enoic acid
MOL000280	TNF	(2R)-2-[(3S,5R,10S,13R,14R,16R,17R)-3,16-dihydroxy-4,4,10,13,14-pentamethyl-2,3,5,6,12,15,16,17-octahydro-1H-cyclopenta[a]phenanthren-17-yl]-5-isopropyl-hex-5-enoic acid
MOL000280	POLB	(2R)-2-[(3S,5R,10S,13R,14R,16R,17R)-3,16-dihydroxy-4,4,10,13,14-pentamethyl-2,3,5,6,12,15,16,17-octahydro-1H-cyclopenta[a]phenanthren-17-yl]-5-isopropyl-hex-5-enoic acid
MOL000280	ESR1	(2R)-2-[(3S,5R,10S,13R,14R,16R,17R)-3,16-dihydroxy-4,4,10,13,14-pentamethyl-2,3,5,6,12,15,16,17-octahydro-1H-cyclopenta[a]phenanthren-17-yl]-5-isopropyl-hex-5-enoic acid
MOL000280	ESR2	(2R)-2-[(3S,5R,10S,13R,14R,16R,17R)-3,16-dihydroxy-4,4,10,13,14-pentamethyl-2,3,5,6,12,15,16,17-octahydro-1H-cyclopenta[a]phenanthren-17-yl]-5-isopropyl-hex-5-enoic acid
MOL000280	PPARA	(2R)-2-[(3S,5R,10S,13R,14R,16R,17R)-3,16-dihydroxy-4,4,10,13,14-pentamethyl-2,3,5,6,12,15,16,17-octahydro-1H-cyclopenta[a]phenanthren-17-yl]-5-isopropyl-hex-5-enoic acid
MOL000280	PPARD	(2R)-2-[(3S,5R,10S,13R,14R,16R,17R)-3,16-dihydroxy-4,4,10,13,14-pentamethyl-2,3,5,6,12,15,16,17-octahydro-1H-cyclopenta[a]phenanthren-17-yl]-5-isopropyl-hex-5-enoic acid
MOL000280	RORC	(2R)-2-[(3S,5R,10S,13R,14R,16R,17R)-3,16-dihydroxy-4,4,10,13,14-pentamethyl-2,3,5,6,12,15,16,17-octahydro-1H-cyclopenta[a]phenanthren-17-yl]-5-isopropyl-hex-5-enoic acid
MOL000280	PDE4D	(2R)-2-[(3S,5R,10S,13R,14R,16R,17R)-3,16-dihydroxy-4,4,10,13,14-pentamethyl-2,3,5,6,12,15,16,17-octahydro-1H-cyclopenta[a]phenanthren-17-yl]-5-isopropyl-hex-5-enoic acid
MOL000280	PTPRF	(2R)-2-[(3S,5R,10S,13R,14R,16R,17R)-3,16-dihydroxy-4,4,10,13,14-pentamethyl-2,3,5,6,12,15,16,17-octahydro-1H-cyclopenta[a]phenanthren-17-yl]-5-isopropyl-hex-5-enoic acid
MOL000280	PTPN2	(2R)-2-[(3S,5R,10S,13R,14R,16R,17R)-3,16-dihydroxy-4,4,10,13,14-pentamethyl-2,3,5,6,12,15,16,17-octahydro-1H-cyclopenta[a]phenanthren-17-yl]-5-isopropyl-hex-5-enoic acid
MOL000280	HSD11B1	(2R)-2-[(3S,5R,10S,13R,14R,16R,17R)-3,16-dihydroxy-4,4,10,13,14-pentamethyl-2,3,5,6,12,15,16,17-octahydro-1H-cyclopenta[a]phenanthren-17-yl]-5-isopropyl-hex-5-enoic acid
MOL000280	PLA2G1B	(2R)-2-[(3S,5R,10S,13R,14R,16R,17R)-3,16-dihydroxy-4,4,10,13,14-pentamethyl-2,3,5,6,12,15,16,17-octahydro-1H-cyclopenta[a]phenanthren-17-yl]-5-isopropyl-hex-5-enoic acid
MOL000280	CDC25B	(2R)-2-[(3S,5R,10S,13R,14R,16R,17R)-3,16-dihydroxy-4,4,10,13,14-pentamethyl-2,3,5,6,12,15,16,17-octahydro-1H-cyclopenta[a]phenanthren-17-yl]-5-isopropyl-hex-5-enoic acid
MOL000280	ACP1	(2R)-2-[(3S,5R,10S,13R,14R,16R,17R)-3,16-dihydroxy-4,4,10,13,14-pentamethyl-2,3,5,6,12,15,16,17-octahydro-1H-cyclopenta[a]phenanthren-17-yl]-5-isopropyl-hex-5-enoic acid
MOL000280	AKR1B10	(2R)-2-[(3S,5R,10S,13R,14R,16R,17R)-3,16-dihydroxy-4,4,10,13,14-pentamethyl-2,3,5,6,12,15,16,17-octahydro-1H-cyclopenta[a]phenanthren-17-yl]-5-isopropyl-hex-5-enoic acid
MOL000280	VDR	(2R)-2-[(3S,5R,10S,13R,14R,16R,17R)-3,16-dihydroxy-4,4,10,13,14-pentamethyl-2,3,5,6,12,15,16,17-octahydro-1H-cyclopenta[a]phenanthren-17-yl]-5-isopropyl-hex-5-enoic acid
MOL000280	PTPN6	(2R)-2-[(3S,5R,10S,13R,14R,16R,17R)-3,16-dihydroxy-4,4,10,13,14-pentamethyl-2,3,5,6,12,15,16,17-octahydro-1H-cyclopenta[a]phenanthren-17-yl]-5-isopropyl-hex-5-enoic acid
MOL000280	PTGER2	(2R)-2-[(3S,5R,10S,13R,14R,16R,17R)-3,16-dihydroxy-4,4,10,13,14-pentamethyl-2,3,5,6,12,15,16,17-octahydro-1H-cyclopenta[a]phenanthren-17-yl]-5-isopropyl-hex-5-enoic acid
MOL000280	NOS2	(2R)-2-[(3S,5R,10S,13R,14R,16R,17R)-3,16-dihydroxy-4,4,10,13,14-pentamethyl-2,3,5,6,12,15,16,17-octahydro-1H-cyclopenta[a]phenanthren-17-yl]-5-isopropyl-hex-5-enoic acid
MOL000280	SRD5A2	(2R)-2-[(3S,5R,10S,13R,14R,16R,17R)-3,16-dihydroxy-4,4,10,13,14-pentamethyl-2,3,5,6,12,15,16,17-octahydro-1H-cyclopenta[a]phenanthren-17-yl]-5-isopropyl-hex-5-enoic acid
MOL000280	NR3C2	(2R)-2-[(3S,5R,10S,13R,14R,16R,17R)-3,16-dihydroxy-4,4,10,13,14-pentamethyl-2,3,5,6,12,15,16,17-octahydro-1H-cyclopenta[a]phenanthren-17-yl]-5-isopropyl-hex-5-enoic acid
MOL000280	HSD11B2	(2R)-2-[(3S,5R,10S,13R,14R,16R,17R)-3,16-dihydroxy-4,4,10,13,14-pentamethyl-2,3,5,6,12,15,16,17-octahydro-1H-cyclopenta[a]phenanthren-17-yl]-5-isopropyl-hex-5-enoic acid
MOL000280	SHBG	(2R)-2-[(3S,5R,10S,13R,14R,16R,17R)-3,16-dihydroxy-4,4,10,13,14-pentamethyl-2,3,5,6,12,15,16,17-octahydro-1H-cyclopenta[a]phenanthren-17-yl]-5-isopropyl-hex-5-enoic acid
MOL000280	CD81	(2R)-2-[(3S,5R,10S,13R,14R,16R,17R)-3,16-dihydroxy-4,4,10,13,14-pentamethyl-2,3,5,6,12,15,16,17-octahydro-1H-cyclopenta[a]phenanthren-17-yl]-5-isopropyl-hex-5-enoic acid
MOL000280	PPARG	(2R)-2-[(3S,5R,10S,13R,14R,16R,17R)-3,16-dihydroxy-4,4,10,13,14-pentamethyl-2,3,5,6,12,15,16,17-octahydro-1H-cyclopenta[a]phenanthren-17-yl]-5-isopropyl-hex-5-enoic acid
MOL000280	PRKCH	(2R)-2-[(3S,5R,10S,13R,14R,16R,17R)-3,16-dihydroxy-4,4,10,13,14-pentamethyl-2,3,5,6,12,15,16,17-octahydro-1H-cyclopenta[a]phenanthren-17-yl]-5-isopropyl-hex-5-enoic acid
MOL000280	CDC25A	(2R)-2-[(3S,5R,10S,13R,14R,16R,17R)-3,16-dihydroxy-4,4,10,13,14-pentamethyl-2,3,5,6,12,15,16,17-octahydro-1H-cyclopenta[a]phenanthren-17-yl]-5-isopropyl-hex-5-enoic acid
MOL000280	PTPN11	(2R)-2-[(3S,5R,10S,13R,14R,16R,17R)-3,16-dihydroxy-4,4,10,13,14-pentamethyl-2,3,5,6,12,15,16,17-octahydro-1H-cyclopenta[a]phenanthren-17-yl]-5-isopropyl-hex-5-enoic acid
MOL000280	SERPINA6	(2R)-2-[(3S,5R,10S,13R,14R,16R,17R)-3,16-dihydroxy-4,4,10,13,14-pentamethyl-2,3,5,6,12,15,16,17-octahydro-1H-cyclopenta[a]phenanthren-17-yl]-5-isopropyl-hex-5-enoic acid
MOL000280	HMGCR	(2R)-2-[(3S,5R,10S,13R,14R,16R,17R)-3,16-dihydroxy-4,4,10,13,14-pentamethyl-2,3,5,6,12,15,16,17-octahydro-1H-cyclopenta[a]phenanthren-17-yl]-5-isopropyl-hex-5-enoic acid
MOL000280	G6PD	(2R)-2-[(3S,5R,10S,13R,14R,16R,17R)-3,16-dihydroxy-4,4,10,13,14-pentamethyl-2,3,5,6,12,15,16,17-octahydro-1H-cyclopenta[a]phenanthren-17-yl]-5-isopropyl-hex-5-enoic acid
MOL000280	CYP51A1	(2R)-2-[(3S,5R,10S,13R,14R,16R,17R)-3,16-dihydroxy-4,4,10,13,14-pentamethyl-2,3,5,6,12,15,16,17-octahydro-1H-cyclopenta[a]phenanthren-17-yl]-5-isopropyl-hex-5-enoic acid
MOL000280	ALOX12	(2R)-2-[(3S,5R,10S,13R,14R,16R,17R)-3,16-dihydroxy-4,4,10,13,14-pentamethyl-2,3,5,6,12,15,16,17-octahydro-1H-cyclopenta[a]phenanthren-17-yl]-5-isopropyl-hex-5-enoic acid
MOL000280	PREP	(2R)-2-[(3S,5R,10S,13R,14R,16R,17R)-3,16-dihydroxy-4,4,10,13,14-pentamethyl-2,3,5,6,12,15,16,17-octahydro-1H-cyclopenta[a]phenanthren-17-yl]-5-isopropyl-hex-5-enoic acid
MOL000280	BCHE	(2R)-2-[(3S,5R,10S,13R,14R,16R,17R)-3,16-dihydroxy-4,4,10,13,14-pentamethyl-2,3,5,6,12,15,16,17-octahydro-1H-cyclopenta[a]phenanthren-17-yl]-5-isopropyl-hex-5-enoic acid
MOL000280	BACE1	(2R)-2-[(3S,5R,10S,13R,14R,16R,17R)-3,16-dihydroxy-4,4,10,13,14-pentamethyl-2,3,5,6,12,15,16,17-octahydro-1H-cyclopenta[a]phenanthren-17-yl]-5-isopropyl-hex-5-enoic acid
MOL000280	ALOX5	(2R)-2-[(3S,5R,10S,13R,14R,16R,17R)-3,16-dihydroxy-4,4,10,13,14-pentamethyl-2,3,5,6,12,15,16,17-octahydro-1H-cyclopenta[a]phenanthren-17-yl]-5-isopropyl-hex-5-enoic acid
MOL000280	PGR	(2R)-2-[(3S,5R,10S,13R,14R,16R,17R)-3,16-dihydroxy-4,4,10,13,14-pentamethyl-2,3,5,6,12,15,16,17-octahydro-1H-cyclopenta[a]phenanthren-17-yl]-5-isopropyl-hex-5-enoic acid
MOL000280	PTGER1	(2R)-2-[(3S,5R,10S,13R,14R,16R,17R)-3,16-dihydroxy-4,4,10,13,14-pentamethyl-2,3,5,6,12,15,16,17-octahydro-1H-cyclopenta[a]phenanthren-17-yl]-5-isopropyl-hex-5-enoic acid
MOL000280	PTGER4	(2R)-2-[(3S,5R,10S,13R,14R,16R,17R)-3,16-dihydroxy-4,4,10,13,14-pentamethyl-2,3,5,6,12,15,16,17-octahydro-1H-cyclopenta[a]phenanthren-17-yl]-5-isopropyl-hex-5-enoic acid
MOL000280	NPC1L1	(2R)-2-[(3S,5R,10S,13R,14R,16R,17R)-3,16-dihydroxy-4,4,10,13,14-pentamethyl-2,3,5,6,12,15,16,17-octahydro-1H-cyclopenta[a]phenanthren-17-yl]-5-isopropyl-hex-5-enoic acid
MOL000280	SIGMAR1	(2R)-2-[(3S,5R,10S,13R,14R,16R,17R)-3,16-dihydroxy-4,4,10,13,14-pentamethyl-2,3,5,6,12,15,16,17-octahydro-1H-cyclopenta[a]phenanthren-17-yl]-5-isopropyl-hex-5-enoic acid
MOL000280	PRKCA	(2R)-2-[(3S,5R,10S,13R,14R,16R,17R)-3,16-dihydroxy-4,4,10,13,14-pentamethyl-2,3,5,6,12,15,16,17-octahydro-1H-cyclopenta[a]phenanthren-17-yl]-5-isopropyl-hex-5-enoic acid
MOL000280	CYP17A1	(2R)-2-[(3S,5R,10S,13R,14R,16R,17R)-3,16-dihydroxy-4,4,10,13,14-pentamethyl-2,3,5,6,12,15,16,17-octahydro-1H-cyclopenta[a]phenanthren-17-yl]-5-isopropyl-hex-5-enoic acid
MOL000280	RASGRP3	(2R)-2-[(3S,5R,10S,13R,14R,16R,17R)-3,16-dihydroxy-4,4,10,13,14-pentamethyl-2,3,5,6,12,15,16,17-octahydro-1H-cyclopenta[a]phenanthren-17-yl]-5-isopropyl-hex-5-enoic acid
MOL000280	HAO1	(2R)-2-[(3S,5R,10S,13R,14R,16R,17R)-3,16-dihydroxy-4,4,10,13,14-pentamethyl-2,3,5,6,12,15,16,17-octahydro-1H-cyclopenta[a]phenanthren-17-yl]-5-isopropyl-hex-5-enoic acid
MOL000280	PTGFR	(2R)-2-[(3S,5R,10S,13R,14R,16R,17R)-3,16-dihydroxy-4,4,10,13,14-pentamethyl-2,3,5,6,12,15,16,17-octahydro-1H-cyclopenta[a]phenanthren-17-yl]-5-isopropyl-hex-5-enoic acid
MOL000280	PTGER3	(2R)-2-[(3S,5R,10S,13R,14R,16R,17R)-3,16-dihydroxy-4,4,10,13,14-pentamethyl-2,3,5,6,12,15,16,17-octahydro-1H-cyclopenta[a]phenanthren-17-yl]-5-isopropyl-hex-5-enoic acid
MOL000280	PTGDR	(2R)-2-[(3S,5R,10S,13R,14R,16R,17R)-3,16-dihydroxy-4,4,10,13,14-pentamethyl-2,3,5,6,12,15,16,17-octahydro-1H-cyclopenta[a]phenanthren-17-yl]-5-isopropyl-hex-5-enoic acid
MOL000280	FABP4	(2R)-2-[(3S,5R,10S,13R,14R,16R,17R)-3,16-dihydroxy-4,4,10,13,14-pentamethyl-2,3,5,6,12,15,16,17-octahydro-1H-cyclopenta[a]phenanthren-17-yl]-5-isopropyl-hex-5-enoic acid
MOL000280	FAAH	(2R)-2-[(3S,5R,10S,13R,14R,16R,17R)-3,16-dihydroxy-4,4,10,13,14-pentamethyl-2,3,5,6,12,15,16,17-octahydro-1H-cyclopenta[a]phenanthren-17-yl]-5-isopropyl-hex-5-enoic acid
MOL000280	TERT	(2R)-2-[(3S,5R,10S,13R,14R,16R,17R)-3,16-dihydroxy-4,4,10,13,14-pentamethyl-2,3,5,6,12,15,16,17-octahydro-1H-cyclopenta[a]phenanthren-17-yl]-5-isopropyl-hex-5-enoic acid
MOL000280	FABP3	(2R)-2-[(3S,5R,10S,13R,14R,16R,17R)-3,16-dihydroxy-4,4,10,13,14-pentamethyl-2,3,5,6,12,15,16,17-octahydro-1H-cyclopenta[a]phenanthren-17-yl]-5-isopropyl-hex-5-enoic acid
MOL000280	FABP5	(2R)-2-[(3S,5R,10S,13R,14R,16R,17R)-3,16-dihydroxy-4,4,10,13,14-pentamethyl-2,3,5,6,12,15,16,17-octahydro-1H-cyclopenta[a]phenanthren-17-yl]-5-isopropyl-hex-5-enoic acid
MOL000280	FABP1	(2R)-2-[(3S,5R,10S,13R,14R,16R,17R)-3,16-dihydroxy-4,4,10,13,14-pentamethyl-2,3,5,6,12,15,16,17-octahydro-1H-cyclopenta[a]phenanthren-17-yl]-5-isopropyl-hex-5-enoic acid
MOL000280	SLC6A3	(2R)-2-[(3S,5R,10S,13R,14R,16R,17R)-3,16-dihydroxy-4,4,10,13,14-pentamethyl-2,3,5,6,12,15,16,17-octahydro-1H-cyclopenta[a]phenanthren-17-yl]-5-isopropyl-hex-5-enoic acid
MOL000280	ADORA3	(2R)-2-[(3S,5R,10S,13R,14R,16R,17R)-3,16-dihydroxy-4,4,10,13,14-pentamethyl-2,3,5,6,12,15,16,17-octahydro-1H-cyclopenta[a]phenanthren-17-yl]-5-isopropyl-hex-5-enoic acid
MOL000280	MAPK3	(2R)-2-[(3S,5R,10S,13R,14R,16R,17R)-3,16-dihydroxy-4,4,10,13,14-pentamethyl-2,3,5,6,12,15,16,17-octahydro-1H-cyclopenta[a]phenanthren-17-yl]-5-isopropyl-hex-5-enoic acid
MOL000282	AR	ergosta-7,22E-dien-3beta-ol
MOL000282	CYP19A1	ergosta-7,22E-dien-3beta-ol
MOL000282	ESR1	ergosta-7,22E-dien-3beta-ol
MOL000282	CHRM2	ergosta-7,22E-dien-3beta-ol
MOL000282	ACHE	ergosta-7,22E-dien-3beta-ol
MOL000282	SLC6A2	ergosta-7,22E-dien-3beta-ol
MOL000282	SLC6A4	ergosta-7,22E-dien-3beta-ol
MOL000282	CYP2C19	ergosta-7,22E-dien-3beta-ol
MOL000282	BCHE	ergosta-7,22E-dien-3beta-ol
MOL000282	RORC	ergosta-7,22E-dien-3beta-ol
MOL000282	SREBF2	ergosta-7,22E-dien-3beta-ol
MOL000282	NPC1L1	ergosta-7,22E-dien-3beta-ol
MOL000282	ESR2	ergosta-7,22E-dien-3beta-ol
MOL000282	NR1H3	ergosta-7,22E-dien-3beta-ol
MOL000282	SHBG	ergosta-7,22E-dien-3beta-ol
MOL000282	CYP17A1	ergosta-7,22E-dien-3beta-ol
MOL000282	HMGCR	ergosta-7,22E-dien-3beta-ol
MOL000282	CYP51A1	ergosta-7,22E-dien-3beta-ol
MOL000282	PTPN1	ergosta-7,22E-dien-3beta-ol
MOL000282	NR1I3	ergosta-7,22E-dien-3beta-ol
MOL000283	NOS2	Ergosterol peroxide
MOL000285	TOP2A	(2R)-2-[(5R,10S,13R,14R,16R,17R)-16-hydroxy-3-keto-4,4,10,13,14-pentamethyl-1,2,5,6,12,15,16,17-octahydrocyclopenta[a]phenanthren-17-yl]-5-isopropyl-hex-5-enoic acid
MOL000285	PTPN1	(2R)-2-[(5R,10S,13R,14R,16R,17R)-16-hydroxy-3-keto-4,4,10,13,14-pentamethyl-1,2,5,6,12,15,16,17-octahydrocyclopenta[a]phenanthren-17-yl]-5-isopropyl-hex-5-enoic acid
MOL000285	PTGES	(2R)-2-[(5R,10S,13R,14R,16R,17R)-16-hydroxy-3-keto-4,4,10,13,14-pentamethyl-1,2,5,6,12,15,16,17-octahydrocyclopenta[a]phenanthren-17-yl]-5-isopropyl-hex-5-enoic acid
MOL000285	AR	(2R)-2-[(5R,10S,13R,14R,16R,17R)-16-hydroxy-3-keto-4,4,10,13,14-pentamethyl-1,2,5,6,12,15,16,17-octahydrocyclopenta[a]phenanthren-17-yl]-5-isopropyl-hex-5-enoic acid
MOL000285	NR3C1	(2R)-2-[(5R,10S,13R,14R,16R,17R)-16-hydroxy-3-keto-4,4,10,13,14-pentamethyl-1,2,5,6,12,15,16,17-octahydrocyclopenta[a]phenanthren-17-yl]-5-isopropyl-hex-5-enoic acid
MOL000285	CYP19A1	(2R)-2-[(5R,10S,13R,14R,16R,17R)-16-hydroxy-3-keto-4,4,10,13,14-pentamethyl-1,2,5,6,12,15,16,17-octahydrocyclopenta[a]phenanthren-17-yl]-5-isopropyl-hex-5-enoic acid
MOL000285	CES2	(2R)-2-[(5R,10S,13R,14R,16R,17R)-16-hydroxy-3-keto-4,4,10,13,14-pentamethyl-1,2,5,6,12,15,16,17-octahydrocyclopenta[a]phenanthren-17-yl]-5-isopropyl-hex-5-enoic acid
MOL000285	NR1H3	(2R)-2-[(5R,10S,13R,14R,16R,17R)-16-hydroxy-3-keto-4,4,10,13,14-pentamethyl-1,2,5,6,12,15,16,17-octahydrocyclopenta[a]phenanthren-17-yl]-5-isopropyl-hex-5-enoic acid
MOL000285	FNTA	(2R)-2-[(5R,10S,13R,14R,16R,17R)-16-hydroxy-3-keto-4,4,10,13,14-pentamethyl-1,2,5,6,12,15,16,17-octahydrocyclopenta[a]phenanthren-17-yl]-5-isopropyl-hex-5-enoic acid
MOL000285	TNF	(2R)-2-[(5R,10S,13R,14R,16R,17R)-16-hydroxy-3-keto-4,4,10,13,14-pentamethyl-1,2,5,6,12,15,16,17-octahydrocyclopenta[a]phenanthren-17-yl]-5-isopropyl-hex-5-enoic acid
MOL000285	POLB	(2R)-2-[(5R,10S,13R,14R,16R,17R)-16-hydroxy-3-keto-4,4,10,13,14-pentamethyl-1,2,5,6,12,15,16,17-octahydrocyclopenta[a]phenanthren-17-yl]-5-isopropyl-hex-5-enoic acid
MOL000285	ESR1	(2R)-2-[(5R,10S,13R,14R,16R,17R)-16-hydroxy-3-keto-4,4,10,13,14-pentamethyl-1,2,5,6,12,15,16,17-octahydrocyclopenta[a]phenanthren-17-yl]-5-isopropyl-hex-5-enoic acid
MOL000285	ESR2	(2R)-2-[(5R,10S,13R,14R,16R,17R)-16-hydroxy-3-keto-4,4,10,13,14-pentamethyl-1,2,5,6,12,15,16,17-octahydrocyclopenta[a]phenanthren-17-yl]-5-isopropyl-hex-5-enoic acid
MOL000285	PPARA	(2R)-2-[(5R,10S,13R,14R,16R,17R)-16-hydroxy-3-keto-4,4,10,13,14-pentamethyl-1,2,5,6,12,15,16,17-octahydrocyclopenta[a]phenanthren-17-yl]-5-isopropyl-hex-5-enoic acid
MOL000285	PPARD	(2R)-2-[(5R,10S,13R,14R,16R,17R)-16-hydroxy-3-keto-4,4,10,13,14-pentamethyl-1,2,5,6,12,15,16,17-octahydrocyclopenta[a]phenanthren-17-yl]-5-isopropyl-hex-5-enoic acid
MOL000285	RORC	(2R)-2-[(5R,10S,13R,14R,16R,17R)-16-hydroxy-3-keto-4,4,10,13,14-pentamethyl-1,2,5,6,12,15,16,17-octahydrocyclopenta[a]phenanthren-17-yl]-5-isopropyl-hex-5-enoic acid
MOL000285	PDE4D	(2R)-2-[(5R,10S,13R,14R,16R,17R)-16-hydroxy-3-keto-4,4,10,13,14-pentamethyl-1,2,5,6,12,15,16,17-octahydrocyclopenta[a]phenanthren-17-yl]-5-isopropyl-hex-5-enoic acid
MOL000285	PTPRF	(2R)-2-[(5R,10S,13R,14R,16R,17R)-16-hydroxy-3-keto-4,4,10,13,14-pentamethyl-1,2,5,6,12,15,16,17-octahydrocyclopenta[a]phenanthren-17-yl]-5-isopropyl-hex-5-enoic acid
MOL000285	PTPN2	(2R)-2-[(5R,10S,13R,14R,16R,17R)-16-hydroxy-3-keto-4,4,10,13,14-pentamethyl-1,2,5,6,12,15,16,17-octahydrocyclopenta[a]phenanthren-17-yl]-5-isopropyl-hex-5-enoic acid
MOL000285	HSD11B1	(2R)-2-[(5R,10S,13R,14R,16R,17R)-16-hydroxy-3-keto-4,4,10,13,14-pentamethyl-1,2,5,6,12,15,16,17-octahydrocyclopenta[a]phenanthren-17-yl]-5-isopropyl-hex-5-enoic acid
MOL000285	PLA2G1B	(2R)-2-[(5R,10S,13R,14R,16R,17R)-16-hydroxy-3-keto-4,4,10,13,14-pentamethyl-1,2,5,6,12,15,16,17-octahydrocyclopenta[a]phenanthren-17-yl]-5-isopropyl-hex-5-enoic acid
MOL000285	CDC25B	(2R)-2-[(5R,10S,13R,14R,16R,17R)-16-hydroxy-3-keto-4,4,10,13,14-pentamethyl-1,2,5,6,12,15,16,17-octahydrocyclopenta[a]phenanthren-17-yl]-5-isopropyl-hex-5-enoic acid
MOL000285	ACP1	(2R)-2-[(5R,10S,13R,14R,16R,17R)-16-hydroxy-3-keto-4,4,10,13,14-pentamethyl-1,2,5,6,12,15,16,17-octahydrocyclopenta[a]phenanthren-17-yl]-5-isopropyl-hex-5-enoic acid
MOL000285	AKR1B10	(2R)-2-[(5R,10S,13R,14R,16R,17R)-16-hydroxy-3-keto-4,4,10,13,14-pentamethyl-1,2,5,6,12,15,16,17-octahydrocyclopenta[a]phenanthren-17-yl]-5-isopropyl-hex-5-enoic acid
MOL000285	VDR	(2R)-2-[(5R,10S,13R,14R,16R,17R)-16-hydroxy-3-keto-4,4,10,13,14-pentamethyl-1,2,5,6,12,15,16,17-octahydrocyclopenta[a]phenanthren-17-yl]-5-isopropyl-hex-5-enoic acid
MOL000285	PTPN6	(2R)-2-[(5R,10S,13R,14R,16R,17R)-16-hydroxy-3-keto-4,4,10,13,14-pentamethyl-1,2,5,6,12,15,16,17-octahydrocyclopenta[a]phenanthren-17-yl]-5-isopropyl-hex-5-enoic acid
MOL000285	PTGER2	(2R)-2-[(5R,10S,13R,14R,16R,17R)-16-hydroxy-3-keto-4,4,10,13,14-pentamethyl-1,2,5,6,12,15,16,17-octahydrocyclopenta[a]phenanthren-17-yl]-5-isopropyl-hex-5-enoic acid
MOL000285	NOS2	(2R)-2-[(5R,10S,13R,14R,16R,17R)-16-hydroxy-3-keto-4,4,10,13,14-pentamethyl-1,2,5,6,12,15,16,17-octahydrocyclopenta[a]phenanthren-17-yl]-5-isopropyl-hex-5-enoic acid
MOL000285	SRD5A2	(2R)-2-[(5R,10S,13R,14R,16R,17R)-16-hydroxy-3-keto-4,4,10,13,14-pentamethyl-1,2,5,6,12,15,16,17-octahydrocyclopenta[a]phenanthren-17-yl]-5-isopropyl-hex-5-enoic acid
MOL000285	NR3C2	(2R)-2-[(5R,10S,13R,14R,16R,17R)-16-hydroxy-3-keto-4,4,10,13,14-pentamethyl-1,2,5,6,12,15,16,17-octahydrocyclopenta[a]phenanthren-17-yl]-5-isopropyl-hex-5-enoic acid
MOL000285	HSD11B2	(2R)-2-[(5R,10S,13R,14R,16R,17R)-16-hydroxy-3-keto-4,4,10,13,14-pentamethyl-1,2,5,6,12,15,16,17-octahydrocyclopenta[a]phenanthren-17-yl]-5-isopropyl-hex-5-enoic acid
MOL000285	SHBG	(2R)-2-[(5R,10S,13R,14R,16R,17R)-16-hydroxy-3-keto-4,4,10,13,14-pentamethyl-1,2,5,6,12,15,16,17-octahydrocyclopenta[a]phenanthren-17-yl]-5-isopropyl-hex-5-enoic acid
MOL000285	CD81	(2R)-2-[(5R,10S,13R,14R,16R,17R)-16-hydroxy-3-keto-4,4,10,13,14-pentamethyl-1,2,5,6,12,15,16,17-octahydrocyclopenta[a]phenanthren-17-yl]-5-isopropyl-hex-5-enoic acid
MOL000285	PPARG	(2R)-2-[(5R,10S,13R,14R,16R,17R)-16-hydroxy-3-keto-4,4,10,13,14-pentamethyl-1,2,5,6,12,15,16,17-octahydrocyclopenta[a]phenanthren-17-yl]-5-isopropyl-hex-5-enoic acid
MOL000285	PRKCH	(2R)-2-[(5R,10S,13R,14R,16R,17R)-16-hydroxy-3-keto-4,4,10,13,14-pentamethyl-1,2,5,6,12,15,16,17-octahydrocyclopenta[a]phenanthren-17-yl]-5-isopropyl-hex-5-enoic acid
MOL000285	CDC25A	(2R)-2-[(5R,10S,13R,14R,16R,17R)-16-hydroxy-3-keto-4,4,10,13,14-pentamethyl-1,2,5,6,12,15,16,17-octahydrocyclopenta[a]phenanthren-17-yl]-5-isopropyl-hex-5-enoic acid
MOL000285	PTPN11	(2R)-2-[(5R,10S,13R,14R,16R,17R)-16-hydroxy-3-keto-4,4,10,13,14-pentamethyl-1,2,5,6,12,15,16,17-octahydrocyclopenta[a]phenanthren-17-yl]-5-isopropyl-hex-5-enoic acid
MOL000285	SERPINA6	(2R)-2-[(5R,10S,13R,14R,16R,17R)-16-hydroxy-3-keto-4,4,10,13,14-pentamethyl-1,2,5,6,12,15,16,17-octahydrocyclopenta[a]phenanthren-17-yl]-5-isopropyl-hex-5-enoic acid
MOL000285	HMGCR	(2R)-2-[(5R,10S,13R,14R,16R,17R)-16-hydroxy-3-keto-4,4,10,13,14-pentamethyl-1,2,5,6,12,15,16,17-octahydrocyclopenta[a]phenanthren-17-yl]-5-isopropyl-hex-5-enoic acid
MOL000285	G6PD	(2R)-2-[(5R,10S,13R,14R,16R,17R)-16-hydroxy-3-keto-4,4,10,13,14-pentamethyl-1,2,5,6,12,15,16,17-octahydrocyclopenta[a]phenanthren-17-yl]-5-isopropyl-hex-5-enoic acid
MOL000285	CYP51A1	(2R)-2-[(5R,10S,13R,14R,16R,17R)-16-hydroxy-3-keto-4,4,10,13,14-pentamethyl-1,2,5,6,12,15,16,17-octahydrocyclopenta[a]phenanthren-17-yl]-5-isopropyl-hex-5-enoic acid
MOL000285	ALOX12	(2R)-2-[(5R,10S,13R,14R,16R,17R)-16-hydroxy-3-keto-4,4,10,13,14-pentamethyl-1,2,5,6,12,15,16,17-octahydrocyclopenta[a]phenanthren-17-yl]-5-isopropyl-hex-5-enoic acid
MOL000285	PREP	(2R)-2-[(5R,10S,13R,14R,16R,17R)-16-hydroxy-3-keto-4,4,10,13,14-pentamethyl-1,2,5,6,12,15,16,17-octahydrocyclopenta[a]phenanthren-17-yl]-5-isopropyl-hex-5-enoic acid
MOL000285	BCHE	(2R)-2-[(5R,10S,13R,14R,16R,17R)-16-hydroxy-3-keto-4,4,10,13,14-pentamethyl-1,2,5,6,12,15,16,17-octahydrocyclopenta[a]phenanthren-17-yl]-5-isopropyl-hex-5-enoic acid
MOL000285	BACE1	(2R)-2-[(5R,10S,13R,14R,16R,17R)-16-hydroxy-3-keto-4,4,10,13,14-pentamethyl-1,2,5,6,12,15,16,17-octahydrocyclopenta[a]phenanthren-17-yl]-5-isopropyl-hex-5-enoic acid
MOL000285	ALOX5	(2R)-2-[(5R,10S,13R,14R,16R,17R)-16-hydroxy-3-keto-4,4,10,13,14-pentamethyl-1,2,5,6,12,15,16,17-octahydrocyclopenta[a]phenanthren-17-yl]-5-isopropyl-hex-5-enoic acid
MOL000285	PGR	(2R)-2-[(5R,10S,13R,14R,16R,17R)-16-hydroxy-3-keto-4,4,10,13,14-pentamethyl-1,2,5,6,12,15,16,17-octahydrocyclopenta[a]phenanthren-17-yl]-5-isopropyl-hex-5-enoic acid
MOL000285	PTGER1	(2R)-2-[(5R,10S,13R,14R,16R,17R)-16-hydroxy-3-keto-4,4,10,13,14-pentamethyl-1,2,5,6,12,15,16,17-octahydrocyclopenta[a]phenanthren-17-yl]-5-isopropyl-hex-5-enoic acid
MOL000285	PTGER4	(2R)-2-[(5R,10S,13R,14R,16R,17R)-16-hydroxy-3-keto-4,4,10,13,14-pentamethyl-1,2,5,6,12,15,16,17-octahydrocyclopenta[a]phenanthren-17-yl]-5-isopropyl-hex-5-enoic acid
MOL000285	NPC1L1	(2R)-2-[(5R,10S,13R,14R,16R,17R)-16-hydroxy-3-keto-4,4,10,13,14-pentamethyl-1,2,5,6,12,15,16,17-octahydrocyclopenta[a]phenanthren-17-yl]-5-isopropyl-hex-5-enoic acid
MOL000285	SIGMAR1	(2R)-2-[(5R,10S,13R,14R,16R,17R)-16-hydroxy-3-keto-4,4,10,13,14-pentamethyl-1,2,5,6,12,15,16,17-octahydrocyclopenta[a]phenanthren-17-yl]-5-isopropyl-hex-5-enoic acid
MOL000285	PRKCA	(2R)-2-[(5R,10S,13R,14R,16R,17R)-16-hydroxy-3-keto-4,4,10,13,14-pentamethyl-1,2,5,6,12,15,16,17-octahydrocyclopenta[a]phenanthren-17-yl]-5-isopropyl-hex-5-enoic acid
MOL000285	CYP17A1	(2R)-2-[(5R,10S,13R,14R,16R,17R)-16-hydroxy-3-keto-4,4,10,13,14-pentamethyl-1,2,5,6,12,15,16,17-octahydrocyclopenta[a]phenanthren-17-yl]-5-isopropyl-hex-5-enoic acid
MOL000285	RASGRP3	(2R)-2-[(5R,10S,13R,14R,16R,17R)-16-hydroxy-3-keto-4,4,10,13,14-pentamethyl-1,2,5,6,12,15,16,17-octahydrocyclopenta[a]phenanthren-17-yl]-5-isopropyl-hex-5-enoic acid
MOL000285	HAO1	(2R)-2-[(5R,10S,13R,14R,16R,17R)-16-hydroxy-3-keto-4,4,10,13,14-pentamethyl-1,2,5,6,12,15,16,17-octahydrocyclopenta[a]phenanthren-17-yl]-5-isopropyl-hex-5-enoic acid
MOL000285	PTGFR	(2R)-2-[(5R,10S,13R,14R,16R,17R)-16-hydroxy-3-keto-4,4,10,13,14-pentamethyl-1,2,5,6,12,15,16,17-octahydrocyclopenta[a]phenanthren-17-yl]-5-isopropyl-hex-5-enoic acid
MOL000285	PTGER3	(2R)-2-[(5R,10S,13R,14R,16R,17R)-16-hydroxy-3-keto-4,4,10,13,14-pentamethyl-1,2,5,6,12,15,16,17-octahydrocyclopenta[a]phenanthren-17-yl]-5-isopropyl-hex-5-enoic acid
MOL000285	PTGDR	(2R)-2-[(5R,10S,13R,14R,16R,17R)-16-hydroxy-3-keto-4,4,10,13,14-pentamethyl-1,2,5,6,12,15,16,17-octahydrocyclopenta[a]phenanthren-17-yl]-5-isopropyl-hex-5-enoic acid
MOL000285	FABP4	(2R)-2-[(5R,10S,13R,14R,16R,17R)-16-hydroxy-3-keto-4,4,10,13,14-pentamethyl-1,2,5,6,12,15,16,17-octahydrocyclopenta[a]phenanthren-17-yl]-5-isopropyl-hex-5-enoic acid
MOL000285	FAAH	(2R)-2-[(5R,10S,13R,14R,16R,17R)-16-hydroxy-3-keto-4,4,10,13,14-pentamethyl-1,2,5,6,12,15,16,17-octahydrocyclopenta[a]phenanthren-17-yl]-5-isopropyl-hex-5-enoic acid
MOL000285	TERT	(2R)-2-[(5R,10S,13R,14R,16R,17R)-16-hydroxy-3-keto-4,4,10,13,14-pentamethyl-1,2,5,6,12,15,16,17-octahydrocyclopenta[a]phenanthren-17-yl]-5-isopropyl-hex-5-enoic acid
MOL000285	FABP3	(2R)-2-[(5R,10S,13R,14R,16R,17R)-16-hydroxy-3-keto-4,4,10,13,14-pentamethyl-1,2,5,6,12,15,16,17-octahydrocyclopenta[a]phenanthren-17-yl]-5-isopropyl-hex-5-enoic acid
MOL000285	FABP5	(2R)-2-[(5R,10S,13R,14R,16R,17R)-16-hydroxy-3-keto-4,4,10,13,14-pentamethyl-1,2,5,6,12,15,16,17-octahydrocyclopenta[a]phenanthren-17-yl]-5-isopropyl-hex-5-enoic acid
MOL000285	FABP1	(2R)-2-[(5R,10S,13R,14R,16R,17R)-16-hydroxy-3-keto-4,4,10,13,14-pentamethyl-1,2,5,6,12,15,16,17-octahydrocyclopenta[a]phenanthren-17-yl]-5-isopropyl-hex-5-enoic acid
MOL000285	SLC6A3	(2R)-2-[(5R,10S,13R,14R,16R,17R)-16-hydroxy-3-keto-4,4,10,13,14-pentamethyl-1,2,5,6,12,15,16,17-octahydrocyclopenta[a]phenanthren-17-yl]-5-isopropyl-hex-5-enoic acid
MOL000285	ADORA3	(2R)-2-[(5R,10S,13R,14R,16R,17R)-16-hydroxy-3-keto-4,4,10,13,14-pentamethyl-1,2,5,6,12,15,16,17-octahydrocyclopenta[a]phenanthren-17-yl]-5-isopropyl-hex-5-enoic acid
MOL000285	MAPK3	(2R)-2-[(5R,10S,13R,14R,16R,17R)-16-hydroxy-3-keto-4,4,10,13,14-pentamethyl-1,2,5,6,12,15,16,17-octahydrocyclopenta[a]phenanthren-17-yl]-5-isopropyl-hex-5-enoic acid
MOL000287	PTGES	3beta-Hydroxy-24-methylene-8-lanostene-21-oic acid(Eburicoic acid)
MOL000287	CES2	3beta-Hydroxy-24-methylene-8-lanostene-21-oic acid(Eburicoic acid)
MOL000287	PTPN6	3beta-Hydroxy-24-methylene-8-lanostene-21-oic acid(Eburicoic acid)
MOL000287	PTPN1	3beta-Hydroxy-24-methylene-8-lanostene-21-oic acid(Eburicoic acid)
MOL000287	PTPN2	3beta-Hydroxy-24-methylene-8-lanostene-21-oic acid(Eburicoic acid)
MOL000287	NR1H3	3beta-Hydroxy-24-methylene-8-lanostene-21-oic acid(Eburicoic acid)
MOL000287	AR	3beta-Hydroxy-24-methylene-8-lanostene-21-oic acid(Eburicoic acid)
MOL000287	PRKCH	3beta-Hydroxy-24-methylene-8-lanostene-21-oic acid(Eburicoic acid)
MOL000287	HSD11B2	3beta-Hydroxy-24-methylene-8-lanostene-21-oic acid(Eburicoic acid)
MOL000287	CDC25A	3beta-Hydroxy-24-methylene-8-lanostene-21-oic acid(Eburicoic acid)
MOL000287	PTPN11	3beta-Hydroxy-24-methylene-8-lanostene-21-oic acid(Eburicoic acid)
MOL000287	HSD11B1	3beta-Hydroxy-24-methylene-8-lanostene-21-oic acid(Eburicoic acid)
MOL000287	AKR1B10	3beta-Hydroxy-24-methylene-8-lanostene-21-oic acid(Eburicoic acid)
MOL000287	SERPINA6	3beta-Hydroxy-24-methylene-8-lanostene-21-oic acid(Eburicoic acid)
MOL000287	SHBG	3beta-Hydroxy-24-methylene-8-lanostene-21-oic acid(Eburicoic acid)
MOL000287	HMGCR	3beta-Hydroxy-24-methylene-8-lanostene-21-oic acid(Eburicoic acid)
MOL000287	G6PD	3beta-Hydroxy-24-methylene-8-lanostene-21-oic acid(Eburicoic acid)
MOL000287	CYP51A1	3beta-Hydroxy-24-methylene-8-lanostene-21-oic acid(Eburicoic acid)
MOL000287	PREP	3beta-Hydroxy-24-methylene-8-lanostene-21-oic acid(Eburicoic acid)
MOL000287	FABP4	3beta-Hydroxy-24-methylene-8-lanostene-21-oic acid(Eburicoic acid)
MOL000287	FAAH	3beta-Hydroxy-24-methylene-8-lanostene-21-oic acid(Eburicoic acid)
MOL000287	PPARG	3beta-Hydroxy-24-methylene-8-lanostene-21-oic acid(Eburicoic acid)
MOL000287	PPARA	3beta-Hydroxy-24-methylene-8-lanostene-21-oic acid(Eburicoic acid)
MOL000287	TERT	3beta-Hydroxy-24-methylene-8-lanostene-21-oic acid(Eburicoic acid)
MOL000287	FABP3	3beta-Hydroxy-24-methylene-8-lanostene-21-oic acid(Eburicoic acid)
MOL000287	FABP5	3beta-Hydroxy-24-methylene-8-lanostene-21-oic acid(Eburicoic acid)
MOL000287	PPARD	3beta-Hydroxy-24-methylene-8-lanostene-21-oic acid(Eburicoic acid)
MOL000287	FABP1	3beta-Hydroxy-24-methylene-8-lanostene-21-oic acid(Eburicoic acid)
MOL000287	CYP19A1	3beta-Hydroxy-24-methylene-8-lanostene-21-oic acid(Eburicoic acid)
MOL000287	NPC1L1	3beta-Hydroxy-24-methylene-8-lanostene-21-oic acid(Eburicoic acid)
MOL000287	NR3C1	3beta-Hydroxy-24-methylene-8-lanostene-21-oic acid(Eburicoic acid)
MOL000287	FNTA	3beta-Hydroxy-24-methylene-8-lanostene-21-oic acid(Eburicoic acid)
MOL000287	ESR2	3beta-Hydroxy-24-methylene-8-lanostene-21-oic acid(Eburicoic acid)
MOL000287	SIGMAR1	3beta-Hydroxy-24-methylene-8-lanostene-21-oic acid(Eburicoic acid)
MOL000287	CYP17A1	3beta-Hydroxy-24-methylene-8-lanostene-21-oic acid(Eburicoic acid)
MOL000287	SCD	3beta-Hydroxy-24-methylene-8-lanostene-21-oic acid(Eburicoic acid)
MOL000287	TOP2A	3beta-Hydroxy-24-methylene-8-lanostene-21-oic acid(Eburicoic acid)
MOL000287	NOS2	3beta-Hydroxy-24-methylene-8-lanostene-21-oic acid(Eburicoic acid)
MOL000287	PGR	3beta-Hydroxy-24-methylene-8-lanostene-21-oic acid(Eburicoic acid)
MOL000287	SLC6A3	3beta-Hydroxy-24-methylene-8-lanostene-21-oic acid(Eburicoic acid)
MOL000287	ADORA3	3beta-Hydroxy-24-methylene-8-lanostene-21-oic acid(Eburicoic acid)
MOL000287	MAPK3	3beta-Hydroxy-24-methylene-8-lanostene-21-oic acid(Eburicoic acid)
MOL000287	RORC	3beta-Hydroxy-24-methylene-8-lanostene-21-oic acid(Eburicoic acid)
MOL000287	POLB	3beta-Hydroxy-24-methylene-8-lanostene-21-oic acid(Eburicoic acid)
MOL000287	PDE4D	3beta-Hydroxy-24-methylene-8-lanostene-21-oic acid(Eburicoic acid)
MOL000287	PTPRF	3beta-Hydroxy-24-methylene-8-lanostene-21-oic acid(Eburicoic acid)
MOL000287	PLA2G1B	3beta-Hydroxy-24-methylene-8-lanostene-21-oic acid(Eburicoic acid)
MOL000287	CDC25B	3beta-Hydroxy-24-methylene-8-lanostene-21-oic acid(Eburicoic acid)
MOL000287	ACP1	3beta-Hydroxy-24-methylene-8-lanostene-21-oic acid(Eburicoic acid)
MOL000287	TOP1	3beta-Hydroxy-24-methylene-8-lanostene-21-oic acid(Eburicoic acid)
MOL000287	BCHE	3beta-Hydroxy-24-methylene-8-lanostene-21-oic acid(Eburicoic acid)
MOL000287	ALOX5	3beta-Hydroxy-24-methylene-8-lanostene-21-oic acid(Eburicoic acid)
MOL000287	BACE1	3beta-Hydroxy-24-methylene-8-lanostene-21-oic acid(Eburicoic acid)
MOL000287	SAE1	3beta-Hydroxy-24-methylene-8-lanostene-21-oic acid(Eburicoic acid)
MOL000287	PTGER1	3beta-Hydroxy-24-methylene-8-lanostene-21-oic acid(Eburicoic acid)
MOL000287	PTGER2	3beta-Hydroxy-24-methylene-8-lanostene-21-oic acid(Eburicoic acid)
MOL000287	RORA	3beta-Hydroxy-24-methylene-8-lanostene-21-oic acid(Eburicoic acid)
MOL000287	PTGS2	3beta-Hydroxy-24-methylene-8-lanostene-21-oic acid(Eburicoic acid)
MOL000287	NR3C2	3beta-Hydroxy-24-methylene-8-lanostene-21-oic acid(Eburicoic acid)
MOL000287	CD81	3beta-Hydroxy-24-methylene-8-lanostene-21-oic acid(Eburicoic acid)
MOL000287	PTGS1	3beta-Hydroxy-24-methylene-8-lanostene-21-oic acid(Eburicoic acid)
MOL000287	FFAR1	3beta-Hydroxy-24-methylene-8-lanostene-21-oic acid(Eburicoic acid)
MOL000287	SRD5A2	3beta-Hydroxy-24-methylene-8-lanostene-21-oic acid(Eburicoic acid)
MOL000287	PTGER4	3beta-Hydroxy-24-methylene-8-lanostene-21-oic acid(Eburicoic acid)
MOL000287	PTGIR	3beta-Hydroxy-24-methylene-8-lanostene-21-oic acid(Eburicoic acid)
MOL000287	ESR1	3beta-Hydroxy-24-methylene-8-lanostene-21-oic acid(Eburicoic acid)
MOL000287	CHRM2	3beta-Hydroxy-24-methylene-8-lanostene-21-oic acid(Eburicoic acid)
MOL000287	ACHE	3beta-Hydroxy-24-methylene-8-lanostene-21-oic acid(Eburicoic acid)
MOL000287	SLC6A2	3beta-Hydroxy-24-methylene-8-lanostene-21-oic acid(Eburicoic acid)
MOL000287	SLC6A4	3beta-Hydroxy-24-methylene-8-lanostene-21-oic acid(Eburicoic acid)
MOL000287	CYP2C19	3beta-Hydroxy-24-methylene-8-lanostene-21-oic acid(Eburicoic acid)
MOL000287	CNR1	3beta-Hydroxy-24-methylene-8-lanostene-21-oic acid(Eburicoic acid)
MOL000287	LTB4R	3beta-Hydroxy-24-methylene-8-lanostene-21-oic acid(Eburicoic acid)
MOL000287	SREBF2	3beta-Hydroxy-24-methylene-8-lanostene-21-oic acid(Eburicoic acid)
MOL000287	CTSD	3beta-Hydroxy-24-methylene-8-lanostene-21-oic acid(Eburicoic acid)
MOL000287	IDO1	3beta-Hydroxy-24-methylene-8-lanostene-21-oic acid(Eburicoic acid)
MOL000287	FDFT1	3beta-Hydroxy-24-methylene-8-lanostene-21-oic acid(Eburicoic acid)
MOL000287	NR1H4	3beta-Hydroxy-24-methylene-8-lanostene-21-oic acid(Eburicoic acid)
MOL000287	CES1	3beta-Hydroxy-24-methylene-8-lanostene-21-oic acid(Eburicoic acid)
MOL000287	SRD5A1	3beta-Hydroxy-24-methylene-8-lanostene-21-oic acid(Eburicoic acid)
MOL000287	NR1I2	3beta-Hydroxy-24-methylene-8-lanostene-21-oic acid(Eburicoic acid)
MOL000287	HSD17B3	3beta-Hydroxy-24-methylene-8-lanostene-21-oic acid(Eburicoic acid)
MOL000287	PTGFR	3beta-Hydroxy-24-methylene-8-lanostene-21-oic acid(Eburicoic acid)
MOL000287	PTGER3	3beta-Hydroxy-24-methylene-8-lanostene-21-oic acid(Eburicoic acid)
MOL000287	SLC22A6	3beta-Hydroxy-24-methylene-8-lanostene-21-oic acid(Eburicoic acid)
MOL000287	TNF	3beta-Hydroxy-24-methylene-8-lanostene-21-oic acid(Eburicoic acid)
MOL000287	CDC25C	3beta-Hydroxy-24-methylene-8-lanostene-21-oic acid(Eburicoic acid)
MOL000287	NR1I3	3beta-Hydroxy-24-methylene-8-lanostene-21-oic acid(Eburicoic acid)
MOL000287	PTGDR	3beta-Hydroxy-24-methylene-8-lanostene-21-oic acid(Eburicoic acid)
MOL000287	HSD17B2	3beta-Hydroxy-24-methylene-8-lanostene-21-oic acid(Eburicoic acid)
MOL000287	TRPV1	3beta-Hydroxy-24-methylene-8-lanostene-21-oic acid(Eburicoic acid)
MOL000289	PTGES	pachymic acid
MOL000289	CES2	pachymic acid
MOL000289	PTPN1	pachymic acid
MOL000289	PTPN2	pachymic acid
MOL000289	HSD17B2	pachymic acid
MOL000289	HSD11B2	pachymic acid
MOL000289	HSD11B1	pachymic acid
MOL000289	HMGCR	pachymic acid
MOL000289	AR	pachymic acid
MOL000289	CYP17A1	pachymic acid
MOL000289	F2	pachymic acid
MOL000289	PRSS1	pachymic acid
MOL000289	CTRC	pachymic acid
MOL000289	PGR	pachymic acid
MOL000289	FNTA	pachymic acid
MOL000289	NR3C2	pachymic acid
MOL000289	CYP19A1	pachymic acid
MOL000289	NR3C1	pachymic acid
MOL000289	SHBG	pachymic acid
MOL000289	CYP2C19	pachymic acid
MOL000289	AKR1C3	pachymic acid
MOL000289	AKR1C2	pachymic acid
MOL000289	AKR1C1	pachymic acid
MOL000289	EPAS1	pachymic acid
MOL000289	PLA2G2A	pachymic acid
MOL000289	PTGS2	pachymic acid
MOL000289	SERPINA6	pachymic acid
MOL000289	NLRP3	pachymic acid
MOL000289	NR1H3	pachymic acid
MOL000289	FAAH	pachymic acid
MOL000289	NOS2	pachymic acid
MOL000289	ALOX5	pachymic acid
MOL000289	PREP	pachymic acid
MOL000289	GSK3B	pachymic acid
MOL000289	TBXA2R	pachymic acid
MOL000289	CNR1	pachymic acid
MOL000289	CNR2	pachymic acid
MOL000289	ABCB1	pachymic acid
MOL000289	PTGER2	pachymic acid
MOL000289	PTGIR	pachymic acid
MOL000289	IKBKB	pachymic acid
MOL000289	BCL2L1	pachymic acid
MOL000289	TOP2A	pachymic acid
MOL000289	TERT	pachymic acid
MOL000289	IL1B	pachymic acid
MOL000289	PRKCA	pachymic acid
MOL000289	TNF	pachymic acid
MOL000289	CES1	pachymic acid
MOL000290	TOP2A	Poricoic acid A
MOL000290	PTPN1	Poricoic acid A
MOL000290	NR1H3	Poricoic acid A
MOL000290	CES2	Poricoic acid A
MOL000290	AR	Poricoic acid A
MOL000290	NR3C1	Poricoic acid A
MOL000290	CYP19A1	Poricoic acid A
MOL000290	PTGES	Poricoic acid A
MOL000290	PPARA	Poricoic acid A
MOL000290	PPARD	Poricoic acid A
MOL000290	TOP1	Poricoic acid A
MOL000290	FNTA	Poricoic acid A
MOL000290	TNF	Poricoic acid A
MOL000290	POLB	Poricoic acid A
MOL000290	VDR	Poricoic acid A
MOL000290	LTB4R	Poricoic acid A
MOL000290	ESR1	Poricoic acid A
MOL000290	ESR2	Poricoic acid A
MOL000290	ALOX5	Poricoic acid A
MOL000290	PPARG	Poricoic acid A
MOL000290	RORC	Poricoic acid A
MOL000290	PTGER2	Poricoic acid A
MOL000290	PDE4D	Poricoic acid A
MOL000290	PTPRF	Poricoic acid A
MOL000290	ALOX12	Poricoic acid A
MOL000290	PTPN2	Poricoic acid A
MOL000290	HSD11B1	Poricoic acid A
MOL000290	PLA2G1B	Poricoic acid A
MOL000290	CDC25B	Poricoic acid A
MOL000290	ACP1	Poricoic acid A
MOL000290	AKR1B10	Poricoic acid A
MOL000290	NR3C2	Poricoic acid A
MOL000290	PGR	Poricoic acid A
MOL000290	SHBG	Poricoic acid A
MOL000290	SRD5A2	Poricoic acid A
MOL000290	PTGER1	Poricoic acid A
MOL000290	PTGER4	Poricoic acid A
MOL000290	NOS2	Poricoic acid A
MOL000290	PTPN6	Poricoic acid A
MOL000291	TOP2A	Poricoic acid B
MOL000291	PTPN1	Poricoic acid B
MOL000291	NR1H3	Poricoic acid B
MOL000291	CES2	Poricoic acid B
MOL000291	AR	Poricoic acid B
MOL000291	NR3C1	Poricoic acid B
MOL000291	CYP19A1	Poricoic acid B
MOL000291	PTGES	Poricoic acid B
MOL000291	PPARA	Poricoic acid B
MOL000291	PPARD	Poricoic acid B
MOL000291	TOP1	Poricoic acid B
MOL000291	FNTA	Poricoic acid B
MOL000291	TNF	Poricoic acid B
MOL000291	POLB	Poricoic acid B
MOL000291	VDR	Poricoic acid B
MOL000291	LTB4R	Poricoic acid B
MOL000291	ESR1	Poricoic acid B
MOL000291	ESR2	Poricoic acid B
MOL000291	ALOX5	Poricoic acid B
MOL000291	PPARG	Poricoic acid B
MOL000291	RORC	Poricoic acid B
MOL000291	PTGER2	Poricoic acid B
MOL000291	PDE4D	Poricoic acid B
MOL000291	PTPRF	Poricoic acid B
MOL000291	ALOX12	Poricoic acid B
MOL000291	PTPN2	Poricoic acid B
MOL000291	HSD11B1	Poricoic acid B
MOL000291	PLA2G1B	Poricoic acid B
MOL000291	CDC25B	Poricoic acid B
MOL000291	ACP1	Poricoic acid B
MOL000291	AKR1B10	Poricoic acid B
MOL000291	NR3C2	Poricoic acid B
MOL000291	PGR	Poricoic acid B
MOL000291	SHBG	Poricoic acid B
MOL000291	SRD5A2	Poricoic acid B
MOL000291	PTGER1	Poricoic acid B
MOL000291	PTGER4	Poricoic acid B
MOL000291	NOS2	Poricoic acid B
MOL000291	PTPN6	Poricoic acid B
MOL000291	HAO1	Poricoic acid B
MOL000292	TOP2A	poricoic acid C
MOL000292	NR1H3	poricoic acid C
MOL000292	CES2	poricoic acid C
MOL000292	PTGES	poricoic acid C
MOL000292	AR	poricoic acid C
MOL000292	NR3C1	poricoic acid C
MOL000292	CYP19A1	poricoic acid C
MOL000292	PTPN1	poricoic acid C
MOL000292	TOP1	poricoic acid C
MOL000292	TNF	poricoic acid C
MOL000292	POLB	poricoic acid C
MOL000292	ESR1	poricoic acid C
MOL000292	ESR2	poricoic acid C
MOL000292	LTB4R	poricoic acid C
MOL000292	ALOX5	poricoic acid C
MOL000292	PPARG	poricoic acid C
MOL000292	ALOX12	poricoic acid C
MOL000292	PTPN6	poricoic acid C
MOL000292	PTPN2	poricoic acid C
MOL000292	PTGER1	poricoic acid C
MOL000292	PTGER2	poricoic acid C
MOL000292	NR3C2	poricoic acid C
MOL000292	PGR	poricoic acid C
MOL000292	SHBG	poricoic acid C
MOL000292	FABP4	poricoic acid C
MOL000292	FAAH	poricoic acid C
MOL000292	PPARA	poricoic acid C
MOL000292	TERT	poricoic acid C
MOL000292	FABP3	poricoic acid C
MOL000292	FABP5	poricoic acid C
MOL000292	PPARD	poricoic acid C
MOL000292	FABP1	poricoic acid C
MOL000292	SRD5A2	poricoic acid C
MOL000292	VDR	poricoic acid C
MOL000292	PRKCH	poricoic acid C
MOL000292	HSD11B2	poricoic acid C
MOL000292	CDC25A	poricoic acid C
MOL000292	PTPN11	poricoic acid C
MOL000292	HSD11B1	poricoic acid C
MOL000292	AKR1B10	poricoic acid C
MOL000292	SCD	poricoic acid C
MOL000292	SERPINA6	poricoic acid C
MOL000292	HMGCR	poricoic acid C
MOL000292	G6PD	poricoic acid C
MOL000292	CYP51A1	poricoic acid C
MOL000292	PREP	poricoic acid C
MOL000292	ALOX15	poricoic acid C
MOL000292	NPC1L1	poricoic acid C
MOL000292	FNTA	poricoic acid C
MOL000292	SIGMAR1	poricoic acid C
MOL000292	CYP17A1	poricoic acid C
MOL000292	PTGER4	poricoic acid C
MOL000292	HAO1	poricoic acid C
MOL000292	NOS2	poricoic acid C
MOL000292	SLC6A3	poricoic acid C
MOL000292	ADORA3	poricoic acid C
MOL000292	MAPK3	poricoic acid C
MOL000292	TRPA1	poricoic acid C
MOL000292	RORC	poricoic acid C
MOL000292	PDE4D	poricoic acid C
MOL000292	PTPRF	poricoic acid C
MOL000292	PLA2G1B	poricoic acid C
MOL000292	CDC25B	poricoic acid C
MOL000292	ACP1	poricoic acid C
MOL000296	PTPN1	hederagenin
MOL000296	CD81	hederagenin
MOL000296	RORC	hederagenin
MOL000296	POLB	hederagenin
MOL000296	PDE4D	hederagenin
MOL000296	PTPRF	hederagenin
MOL000296	PTPN2	hederagenin
MOL000296	HSD11B1	hederagenin
MOL000296	PLA2G1B	hederagenin
MOL000296	CDC25B	hederagenin
MOL000296	ACP1	hederagenin
MOL000296	AKR1B10	hederagenin
MOL000296	PREP	hederagenin
MOL000296	PTGES	hederagenin
MOL000296	PTPN6	hederagenin
MOL000296	PTGS2	hederagenin
MOL000296	NOS2	hederagenin
MOL000296	CDC25A	hederagenin
MOL000296	CES2	hederagenin
MOL000296	AR	hederagenin
MOL000296	FABP4	hederagenin
MOL000296	FAAH	hederagenin
MOL000296	PPARG	hederagenin
MOL000296	PPARA	hederagenin
MOL000296	TERT	hederagenin
MOL000296	FABP3	hederagenin
MOL000296	FABP5	hederagenin
MOL000296	PPARD	hederagenin
MOL000296	FABP1	hederagenin
MOL000296	LTB4R	hederagenin
MOL000296	FNTA	hederagenin
MOL000296	SCD	hederagenin
MOL000296	ESR2	hederagenin
MOL000296	ALOX5	hederagenin
MOL000296	NR1H3	hederagenin
MOL000296	CYP19A1	hederagenin
MOL000296	NR3C2	hederagenin
MOL000296	HSD11B2	hederagenin
MOL000296	PRKCH	hederagenin
MOL000296	PTPN11	hederagenin
MOL000296	NR3C1	hederagenin
MOL000296	SERPINA6	hederagenin
MOL000296	SHBG	hederagenin
MOL000296	HMGCR	hederagenin
MOL000296	G6PD	hederagenin
MOL000296	CYP51A1	hederagenin
MOL000296	PTGS1	hederagenin
MOL000296	FFAR1	hederagenin
MOL000296	NPC1L1	hederagenin
MOL000296	SIGMAR1	hederagenin
MOL000296	CYP17A1	hederagenin
MOL000296	PTGER2	hederagenin
MOL000296	PTGIR	hederagenin
MOL000296	PGR	hederagenin
MOL000296	SLC6A3	hederagenin
MOL000296	ADORA3	hederagenin
MOL000296	MAPK3	hederagenin
MOL000296	SRD5A2	hederagenin
MOL000296	CNR1	hederagenin
MOL000296	BCHE	hederagenin
MOL000296	BACE1	hederagenin
MOL000296	ESR1	hederagenin
MOL000296	SLC6A4	hederagenin
MOL000296	CYP2C19	hederagenin
MOL000296	TOP1	hederagenin
MOL000296	TOP2A	hederagenin
MOL000296	PTGER1	hederagenin
MOL000296	PTGER4	hederagenin
MOL000296	NR1H4	hederagenin
MOL000296	GRIK1	hederagenin
MOL000296	CHRM2	hederagenin
MOL000296	ACHE	hederagenin
MOL000296	SLC6A2	hederagenin
MOL000296	GRIK2	hederagenin
MOL000296	IL6	hederagenin
MOL000296	ADAM17	hederagenin
MOL000296	GLUL	hederagenin
MOL000296	GPBAR1	hederagenin
MOL000296	RORA	hederagenin
MOL000300	TOP2A	dehydroeburicoic acid
MOL000300	PTGES	dehydroeburicoic acid
MOL000300	AR	dehydroeburicoic acid
MOL000300	NR3C1	dehydroeburicoic acid
MOL000300	CYP19A1	dehydroeburicoic acid
MOL000300	CES2	dehydroeburicoic acid
MOL000300	PTPN1	dehydroeburicoic acid
MOL000300	NR1H3	dehydroeburicoic acid
MOL000300	TNF	dehydroeburicoic acid
MOL000300	ESR1	dehydroeburicoic acid
MOL000300	ESR2	dehydroeburicoic acid
MOL000300	POLB	dehydroeburicoic acid
MOL000300	PTPN6	dehydroeburicoic acid
MOL000300	PTPN2	dehydroeburicoic acid
MOL000300	SRD5A2	dehydroeburicoic acid
MOL000300	PPARG	dehydroeburicoic acid
MOL000300	PRKCH	dehydroeburicoic acid
MOL000300	HSD11B2	dehydroeburicoic acid
MOL000300	CDC25A	dehydroeburicoic acid
MOL000300	PTPN11	dehydroeburicoic acid
MOL000300	HSD11B1	dehydroeburicoic acid
MOL000300	AKR1B10	dehydroeburicoic acid
MOL000300	SERPINA6	dehydroeburicoic acid
MOL000300	SHBG	dehydroeburicoic acid
MOL000300	HMGCR	dehydroeburicoic acid
MOL000300	G6PD	dehydroeburicoic acid
MOL000300	CYP51A1	dehydroeburicoic acid
MOL000300	PREP	dehydroeburicoic acid
MOL000300	VDR	dehydroeburicoic acid
MOL000300	ALOX12	dehydroeburicoic acid
MOL000300	ALOX5	dehydroeburicoic acid
MOL000300	PTGER1	dehydroeburicoic acid
MOL000300	PTGER2	dehydroeburicoic acid
MOL000300	NPC1L1	dehydroeburicoic acid
MOL000300	FNTA	dehydroeburicoic acid
MOL000300	SIGMAR1	dehydroeburicoic acid
MOL000300	CYP17A1	dehydroeburicoic acid
MOL000300	FABP4	dehydroeburicoic acid
MOL000300	FAAH	dehydroeburicoic acid
MOL000300	PPARA	dehydroeburicoic acid
MOL000300	TERT	dehydroeburicoic acid
MOL000300	FABP3	dehydroeburicoic acid
MOL000300	FABP5	dehydroeburicoic acid
MOL000300	PPARD	dehydroeburicoic acid
MOL000300	FABP1	dehydroeburicoic acid
MOL000300	NR3C2	dehydroeburicoic acid
MOL000300	PGR	dehydroeburicoic acid
MOL000300	NOS2	dehydroeburicoic acid
MOL000300	SLC6A3	dehydroeburicoic acid
MOL000300	ADORA3	dehydroeburicoic acid
MOL000300	MAPK3	dehydroeburicoic acid
MOL000300	SCD	dehydroeburicoic acid
MOL000300	RORC	dehydroeburicoic acid
MOL000300	PDE4D	dehydroeburicoic acid
MOL000300	PTPRF	dehydroeburicoic acid
MOL000300	PLA2G1B	dehydroeburicoic acid
MOL000300	CDC25B	dehydroeburicoic acid
MOL000300	ACP1	dehydroeburicoic acid
MOL000300	BCHE	dehydroeburicoic acid
MOL000300	BACE1	dehydroeburicoic acid
MOL000300	TOP1	dehydroeburicoic acid
MOL000300	PTGER4	dehydroeburicoic acid
MOL000300	RORA	dehydroeburicoic acid
MOL000300	LTB4R	dehydroeburicoic acid
MOL000300	HAO1	dehydroeburicoic acid
MOL000300	SAE1	dehydroeburicoic acid
MOL000300	PTGS2	dehydroeburicoic acid
MOL000300	CD81	dehydroeburicoic acid
MOL000300	PTGS1	dehydroeburicoic acid
MOL000300	FFAR1	dehydroeburicoic acid
MOL000300	PRKCA	dehydroeburicoic acid
MOL000300	RASGRP3	dehydroeburicoic acid
MOL000830	CES2	Alisol B
MOL000830	PTPN1	Alisol B
MOL000830	CYP17A1	Alisol B
MOL000830	NR1H3	Alisol B
MOL000830	NR1H2	Alisol B
MOL000830	CYP19A1	Alisol B
MOL000830	NLRP3	Alisol B
MOL000830	HSD11B1	Alisol B
MOL000830	HMGCR	Alisol B
MOL000830	METAP2	Alisol B
MOL000830	PTGS2	Alisol B
MOL000830	PTGES	Alisol B
MOL000830	POLA1	Alisol B
MOL000830	PTPN2	Alisol B
MOL000830	PRKCA	Alisol B
MOL000830	AR	Alisol B
MOL000830	SERPINA6	Alisol B
MOL000830	SHBG	Alisol B
MOL000830	G6PD	Alisol B
MOL000830	PRKCD	Alisol B
MOL000830	PRKCQ	Alisol B
MOL000830	NOS2	Alisol B
MOL000830	CNR1	Alisol B
MOL000830	FAAH	Alisol B
MOL000830	CNR2	Alisol B
MOL000830	SQLE	Alisol B
MOL000831	PRKCA	Alisol B acetate
MOL000831	CES2	Alisol B acetate
MOL000831	PRKCD	Alisol B acetate
MOL000831	PRKCQ	Alisol B acetate
MOL000831	PTGS2	Alisol B acetate
MOL000831	NOS2	Alisol B acetate
MOL000831	METAP2	Alisol B acetate
MOL000831	HMGCR	Alisol B acetate
MOL000831	HSD11B1	Alisol B acetate
MOL000831	PRKCG	Alisol B acetate
MOL000831	PRKCB	Alisol B acetate
MOL000831	PRKCE	Alisol B acetate
MOL000831	PRKCH	Alisol B acetate
MOL000831	FNTA	Alisol B acetate
MOL000831	PGGT1B	Alisol B acetate
MOL000831	VAV1	Alisol B acetate
MOL000831	TRPV4	Alisol B acetate
MOL000831	PTPN1	Alisol B acetate
MOL000831	CYP19A1	Alisol B acetate
MOL000831	PTPN2	Alisol B acetate
MOL000831	PTGES	Alisol B acetate
MOL000831	JUN	Alisol B acetate
MOL000831	FAAH	Alisol B acetate
MOL000831	SLC6A2	Alisol B acetate
MOL000831	TACR2	Alisol B acetate
MOL000831	SLC6A3	Alisol B acetate
MOL000831	CYP17A1	Alisol B acetate
MOL000831	CNR1	Alisol B acetate
MOL000831	CNR2	Alisol B acetate
MOL000831	CXCR1	Alisol B acetate
MOL000831	F2	Alisol B acetate
MOL000831	F2RL1	Alisol B acetate
MOL000831	PDE4D	Alisol B acetate
MOL000854	CES2	alisol C
MOL000854	CYP19A1	alisol C
MOL000854	NOS2	alisol C
MOL000854	HSD11B1	alisol C
MOL000854	TRPV4	alisol C
MOL000854	PTPN1	alisol C
MOL000854	CYP17A1	alisol C
MOL000854	NR3C2	alisol C
MOL000854	PRKCD	alisol C
MOL000854	AR	alisol C
MOL000854	PGR	alisol C
MOL000854	GSK3B	alisol C
MOL000854	NLRP3	alisol C
MOL000854	HSD17B2	alisol C
MOL000854	PRKCG	alisol C
MOL000854	PRKCA	alisol C
MOL000854	PRKCB	alisol C
MOL000854	PRKCE	alisol C
MOL000854	PRKCH	alisol C
MOL000854	HSD11B2	alisol C
MOL000854	PRKCQ	alisol C
MOL000854	HMGCR	alisol C
MOL000854	VAV1	alisol C
MOL000854	EPAS1	alisol C
MOL000854	PLA2G2A	alisol C
MOL000856	PRKCD	alisol C monoacetate
MOL000856	PRKCG	alisol C monoacetate
MOL000856	PRKCA	alisol C monoacetate
MOL000856	PRKCB	alisol C monoacetate
MOL000856	PRKCE	alisol C monoacetate
MOL000856	PRKCH	alisol C monoacetate
MOL000856	PRKCQ	alisol C monoacetate
MOL000856	VAV1	alisol C monoacetate
MOL000856	TRPV4	alisol C monoacetate
MOL000856	PTGS2	alisol C monoacetate
MOL000856	NOS2	alisol C monoacetate
MOL000856	AR	alisol C monoacetate
MOL000856	NR3C2	alisol C monoacetate
MOL000856	NR3C1	alisol C monoacetate
MOL000856	CES2	alisol C monoacetate
MOL000856	JUN	alisol C monoacetate
MOL000856	HSD11B1	alisol C monoacetate
MOL000856	HMGCR	alisol C monoacetate
MOL000856	FNTA	alisol C monoacetate
MOL000856	PGGT1B	alisol C monoacetate
MOL000856	CYP17A1	alisol C monoacetate
MOL000856	SERPINA6	alisol C monoacetate
MOL000856	METAP2	alisol C monoacetate
MOL000856	TERT	alisol C monoacetate
MOL000856	ABCB1	alisol C monoacetate
MOL000856	EPAS1	alisol C monoacetate
MOL000856	PTPN1	alisol C monoacetate
MOL000856	PLA2G2A	alisol C monoacetate
MOL000856	PTPN2	alisol C monoacetate
MOL000856	F2RL1	alisol C monoacetate
MOL000856	ALOX5	alisol C monoacetate
MOL000856	GSK3B	alisol C monoacetate
MOL000856	PREP	alisol C monoacetate
MOL000856	PTGES	alisol C monoacetate
MOL000856	KCNA3	alisol C monoacetate
MOL000856	HSD17B2	alisol C monoacetate
MOL000856	HSD11B2	alisol C monoacetate
MOL000856	PGR	alisol C monoacetate
MOL000856	IKBKB	alisol C monoacetate
MOL000856	F2	alisol C monoacetate
[truncated: 693 more rows]

## Sheet: Table S4
Supplementary Table S4: Three topological feature values of Compound-target network
Nodes	Node ID	Type	Degree	Betweenness Centrality	ClosenessCentrality
quercetin	MOL000098	mol	102	0.0487699	0.405959
kaempferol	MOL000422	mol	102	0.0559461	0.405959
isorhamnetin	MOL000354	mol	101	0.0440647	0.400735
petunidin	MOL000490	mol	101	0.0472445	0.401473
3,5,6,7-tetramethoxy-2-(3,4,5-trimethoxyphenyl)chromone	MOL004598	mol	101	0.0502215	0.401473
Areapillin	MOL004609	mol	101	0.0452905	0.400735
Hydroxygenkwanin	MOL005530	mol	101	0.0601867	0.402957
trametenolic acid	MOL000275	mol	92	0.0455313	0.402957
3beta-Hydroxy-24-methylene-8-lanostene-21-oic acid(Eburicoic acid)	MOL000287	mol	92	0.0455313	0.402957
hederagenin	MOL000296	mol	80	0.045566	0.394213
dehydroeburicoic acid	MOL000300	mol	73	0.0196859	0.388592
(-)-taxifolin	MOL001736	mol	73	0.0931024	0.389286
(2R)-2-[(3S,5R,10S,13R,14R,16R,17R)-3,16-dihydroxy-4,4,10,13,14-pentamethyl-2,3,5,6,12,15,16,17-octahydro-1H-cyclopenta[a]phenanthren-17-yl]-6-methylhept-5-enoic acid	MOL000273	mol	68	0.0169879	0.385159
(2R)-2-[(3S,5R,10S,13R,14R,16R,17R)-3,16-dihydroxy-4,4,10,13,14-pentamethyl-2,3,5,6,12,15,16,17-octahydro-1H-cyclopenta[a]phenanthren-17-yl]-5-isopropyl-hex-5-enoic acid	MOL000280	mol	68	0.0169879	0.385159
(2R)-2-[(5R,10S,13R,14R,16R,17R)-16-hydroxy-3-keto-4,4,10,13,14-pentamethyl-1,2,5,6,12,15,16,17-octahydrocyclopenta[a]phenanthren-17-yl]-5-isopropyl-hex-5-enoic acid	MOL000285	mol	68	0.0169879	0.385159
Ethyl oleate(NF)	MOL002883	mol	67	0.0231386	0.377816
Mairin	MOL000211	mol	66	0.0404967	0.3879
alpha-spinasterol	MOL004718	mol	66	0.0224062	0.385159
poricoic acid C	MOL000292	mol	65	0.0181285	0.382456
(+)-catechin	MOL000492	mol	63	0.060239	0.379791
sitosterol	MOL000359	mol	50	0.0208197	0.377816
Stigmasterol	MOL000449	mol	50	0.0190509	0.376511
Mandenol	MOL001494	mol	50	0.0111136	0.373928
Ethyl linolenate	MOL001495	mol	50	0.0111136	0.373928
pachymic acid	MOL000289	mol	49	0.0223654	0.366387
beta-sitosterol	MOL000358	mol	47	0.0114165	0.372014
Isofucosterol	MOL005440	mol	47	0.0129519	0.37265
alisol C monoacetate	MOL000856	mol	44	0.0318442	0.356792
Sainfuran	MOL004644	mol	44	0.0275343	0.368866
7,9(11)-dehydropachymic acid	MOL000276	mol	43	0.023613	0.365159
lanosta-8,24-dien-3-ol,3-acetate	MOL005557	mol	43	0.0169764	0.370119
CYP19A1	CYP19A1	target	42	0.0424992	0.430405
Poricoic acid B	MOL000291	mol	41	0.00518897	0.357964
Poricoic acid A	MOL000290	mol	40	0.00473936	0.357377
Octalupine	MOL004628	mol	40	0.105896	0.354472
PTPN1	PTPN1	target	37	0.0376287	0.360033
AR	AR	target	35	0.0231238	0.40939
Cerevisterol	MOL000279	mol	34	0.00422156	0.353896
Alisol B acetate	MOL000831	mol	34	0.0194078	0.357964
HSD11B1	HSD11B1	target	33	0.0202169	0.360629
Linoleyl acetate	MOL001645	mol	32	0.00583996	0.355628
CYP17A1	CYP17A1	target	32	0.00836651	0.344664
SHBG	SHBG	target	32	0.0170714	0.378801
1-Monolinolein	MOL002464	mol	31	0.0365292	0.351613
PTPN2	PTPN2	target	31	0.0176707	0.351897
CES2	CES2	target	30	0.00959365	0.369805
HMGCR	HMGCR	target	29	0.00473777	0.338247
NR1H3	NR1H3	target	29	0.00733477	0.380786
ESR2	ESR2	target	29	0.0190424	0.392439
Doradexanthin	MOL005461	mol	28	0.0149107	0.354472
PTGES	PTGES	target	28	0.00613572	0.355338
Alisol B	MOL000830	mol	27	0.00601033	0.352751
alisol C	MOL000854	mol	26	0.00703213	0.340094
ALOX5	ALOX5	target	26	0.0169278	0.386182
NR3C1	NR3C1	target	26	0.00867079	0.346858
4-O-methylpaeoniflorin_qt	MOL007369	mol	25	0.0411997	0.340094
NOS2	NOS2	target	25	0.00987993	0.378144
ESR1	ESR1	target	24	0.0107318	0.3855
TOP2A	TOP2A	target	23	0.0108694	0.376186
TERT	TERT	target	23	0.0137665	0.399633
SERPINA6	SERPINA6	target	23	0.00251574	0.332571
campesterol	MOL005438	mol	22	0.0030394	0.355628
PGR	PGR	target	22	0.00206655	0.330553
POLB	POLB	target	22	0.00365749	0.349079
PPARG	PPARG	target	22	0.00339032	0.347965
PPARA	PPARA	target	22	0.00228333	0.320824
BCHE	BCHE	target	22	0.0407152	0.407858
ergosta-7,22E-dien-3beta-ol	MOL000282	mol	21	0.0019772	0.352181
ADORA3	ADORA3	target	21	0.0281157	0.393857
BACE1	BACE1	target	21	0.0223538	0.391031
PLA2G1B	PLA2G1B	target	21	0.0104153	0.386182
PTGS2	PTGS2	target	21	0.0170785	0.389634
FAAH	FAAH	target	21	0.00709877	0.343037
PPARD	PPARD	target	21	0.00100046	0.320353
RORC	RORC	target	21	0.00290448	0.322724
Baicalin	MOL002776	mol	20	0.0280552	0.348243
FNTA	FNTA	target	20	0.00170651	0.327082
NR3C2	NR3C2	target	20	0.00161513	0.322724
HSD11B2	HSD11B2	target	20	0.00358249	0.330553
PTGER2	PTGER2	target	20	0.00534039	0.332571
ACHE	ACHE	target	20	0.0134299	0.382121
Tetrahydroalstonine	MOL008457	mol	19	0.0466429	0.323442
PTPN6	PTPN6	target	19	0.000815	0.318947
CYP2C19	CYP2C19	target	19	0.0021891	0.322247
PDE4D	PDE4D	target	18	0.00469026	0.372968
HSD17B2	HSD17B2	target	18	0.00753292	0.367932
NPC1L1	NPC1L1	target	18	0.000903	0.312994
paeoniflorin_qt	MOL001925	mol	17	0.0129655	0.321534
3,6-Digalloylglucose	MOL005489	mol	17	0.0167405	0.33642
ABCB1	ABCB1	target	17	0.0199334	0.367932
AKR1B10	AKR1B10	target	17	0.00493252	0.363636
PREP	PREP	target	17	0.00169095	0.326592
F2	F2	target	17	0.0112312	0.355338
G6PD	G6PD	target	17	0.000727	0.313895
SLC6A2	SLC6A2	target	17	0.0115878	0.3341
CYP51A1	CYP51A1	target	17	0.00065	0.311206
PRKCA	PRKCA	target	16	0.0054205	0.324646
PTGER1	PTGER1	target	16	0.000529	0.31032
ALOX12	ALOX12	target	15	0.0061691	0.345757
SLC6A3	SLC6A3	target	15	0.00832397	0.337723
AKR1B1	AKR1B1	target	15	0.0151407	0.338772
SQLE	SQLE	target	15	0.00846711	0.338247
VDR	VDR	target	15	0.00067	0.312097
SIGMAR1	SIGMAR1	target	15	0.00848363	0.312994
Cornudentanone	MOL005503	mol	14	0.0175576	0.341693
Cubebin	MOL013187	mol	14	0.0212609	0.338509
PRKCH	PRKCH	target	14	0.00150857	0.319883
GSK3B	GSK3B	target	14	0.00559152	0.349639
AKR1C3	AKR1C3	target	14	0.00414204	0.355918
FABP3	FABP3	target	14	0.000406	0.313895
FABP4	FABP4	target	14	0.000406	0.313895
CNR1	CNR1	target	14	0.00830358	0.357084
CDC25A	CDC25A	target	14	0.000442	0.309879
ACP1	ACP1	target	13	0.000288	0.312097
CDC25B	CDC25B	target	13	0.000288	0.312097
PTPRF	PTPRF	target	13	0.000288	0.312097
PLA2G2A	PLA2G2A	target	13	0.00586286	0.360629
FABP1	FABP1	target	13	0.000331	0.312994
FABP5	FABP5	target	13	0.000331	0.312994
AKR1C1	AKR1C1	target	13	0.00285322	0.3393
AKR1C2	AKR1C2	target	13	0.00285322	0.3393
CNR2	CNR2	target	13	0.0146358	0.343037
PTGER4	PTGER4	target	12	0.00228641	0.308563
SRD5A2	SRD5A2	target	12	0.00251349	0.311651
ADORA1	ADORA1	target	12	0.0036354	0.335643
PTGS1	PTGS1	target	12	0.00357675	0.372968
RORA	RORA	target	12	0.000443	0.307692
SLC6A4	SLC6A4	target	12	0.00164485	0.308563
gallic acid-3-O-(6'-O-galloyl)-glucoside	MOL000554	mol	11	0.00470054	0.330303
Methylcimicifugoside_qt	MOL005463	mol	11	0.0133987	0.339036
TNF	TNF	target	11	0.00273168	0.309001
PTPN11	PTPN11	target	11	0.000324	0.307692
CA4	CA4	target	11	0.00258755	0.333079
CA12	CA12	target	11	0.00258755	0.333079
CA7	CA7	target	11	0.00258755	0.333079
CA2	CA2	target	11	0.00258755	0.333079
CHRM2	CHRM2	target	11	0.000275	0.304257
Dioscoreside C	MOL005458	mol	10	0.0200258	0.296196
MAPK3	MAPK3	target	10	0.000157	0.304257
TOP1	TOP1	target	10	0.00166492	0.34741
ABCG2	ABCG2	target	10	0.00121997	0.328561
CYP1B1	CYP1B1	target	10	0.00121997	0.328561
ABCC1	ABCC1	target	10	0.00121997	0.328561
SCD	SCD	target	10	0.000247	0.311651
SREBF2	SREBF2	target	10	0.000192	0.301313
diosgenin	MOL000546	mol	9	0.00387496	0.33694
malkangunin	MOL005360	mol	9	0.0040215	0.330303
CA5A	CA5A	target	9	0.000982	0.326592
CXCR1	CXCR1	target	9	0.00243283	0.321297
CA13	CA13	target	9	0.000982	0.326592
MET	MET	target	9	0.000982	0.326592
CA6	CA6	target	9	0.000982	0.326592
CA3	CA3	target	9	0.000982	0.326592
MMP13	MMP13	target	9	0.000982	0.326592
KDR	KDR	target	9	0.000982	0.326592
SRC	SRC	target	9	0.000982	0.326592
EGFR	EGFR	target	9	0.0014308	0.324164
MAPT	MAPT	target	9	0.000982	0.326592
ALOX15	ALOX15	target	9	0.00269569	0.335127
CA9	CA9	target	9	0.000982	0.326592
CA1	CA1	target	9	0.000982	0.326592
MMP2	MMP2	target	9	0.000982	0.326592
MMP9	MMP9	target	9	0.000982	0.326592
APP	APP	target	9	0.0010432	0.327573
XDH	XDH	target	9	0.000998	0.313895
NOX4	NOX4	target	9	0.000998	0.313895
PRKCD	PRKCD	target	9	0.000601	0.293603
FFAR1	FFAR1	target	9	0.000223	0.309439
NR1H2	NR1H2	target	9	0.000391	0.30173
piperlonguminine	MOL001559	mol	8	0.0186521	0.294993
LTB4R	LTB4R	target	8	8.18e-05	0.295193
DAPK1	DAPK1	target	8	0.000153	0.307692
GPR35	GPR35	target	8	0.000153	0.307692
HSD17B1	HSD17B1	target	8	0.000845	0.326103
PIM1	PIM1	target	8	0.000153	0.307692
ADORA2A	ADORA2A	target	8	0.000153	0.307692
GLO1	GLO1	target	8	0.000153	0.307692
FLT3	FLT3	target	8	0.000153	0.307692
MAOA	MAOA	target	8	0.000466	0.320353
PRKCQ	PRKCQ	target	8	0.000304	0.292814
NR1I3	NR1I3	target	8	0.00013	0.300482
Diop	MOL002879	mol	7	0.00495422	0.314121
5-[[5-(4-Methoxyphenyl)-2-furyl]methylene]barbituric acid	MOL007374	mol	7	0.0229325	0.269802
PTGER3	PTGER3	target	7	0.00122236	0.302988
CD81	CD81	target	7	4.27e-05	0.293999
HAO1	HAO1	target	7	7.22e-05	0.287789
AXL	AXL	target	7	3.71e-05	0.302988
NEK6	NEK6	target	7	3.71e-05	0.302988
AKT1	AKT1	target	7	3.71e-05	0.302988
ALK	ALK	target	7	3.71e-05	0.302988
CAMK2B	CAMK2B	target	7	3.71e-05	0.302988
NEK2	NEK2	target	7	3.71e-05	0.302988
CA14	CA14	target	7	3.71e-05	0.302988
PKN1	PKN1	target	7	3.71e-05	0.302988
PIK3CG	PIK3CG	target	7	3.71e-05	0.302988
PLK1	PLK1	target	7	3.71e-05	0.302988
MMP3	MMP3	target	7	3.71e-05	0.302988
PTK2	PTK2	target	7	3.71e-05	0.302988
PYGL	PYGL	target	7	3.71e-05	0.302988
PIK3R1	PIK3R1	target	7	3.71e-05	0.302988
MPO	MPO	target	7	3.71e-05	0.302988
MYLK	MYLK	target	7	3.71e-05	0.302988
DRD4	DRD4	target	7	3.71e-05	0.302988
AURKB	AURKB	target	7	3.71e-05	0.302988
INSR	INSR	target	7	3.71e-05	0.302988
IGF1R	IGF1R	target	7	3.71e-05	0.302988
AVPR2	AVPR2	target	7	3.71e-05	0.302988
CDK1	CDK1	target	7	3.71e-05	0.302988
KDM4E	KDM4E	target	7	3.71e-05	0.302988
CSNK2A1	CSNK2A1	target	7	3.71e-05	0.302988
OPRD1	OPRD1	target	7	0.0041018	0.312545
ARG1	ARG1	target	7	3.71e-05	0.302988
SYK	SYK	target	7	3.71e-05	0.302988
CCNB3	CCNB3	target	7	3.71e-05	0.302988
CDK5R1	CDK5R1	target	7	3.71e-05	0.302988
NLRP3	NLRP3	target	7	0.000113	0.289701
PTGIR	PTGIR	target	7	0.000146	0.30173
gemin D	MOL005552	mol	6	0.00232537	0.301105
PTGDR	PTGDR	target	6	2.82e-05	0.291249
PTGFR	PTGFR	target	6	2.82e-05	0.291249
AKR1A1	AKR1A1	target	6	1.84e-05	0.299245
AKR1C4	AKR1C4	target	6	1.84e-05	0.299245
NUAK1	NUAK1	target	6	1.84e-05	0.299245
APEX1	APEX1	target	6	1.84e-05	0.299245
CDK6	CDK6	target	6	2.88e-05	0.302568
KIT	KIT	target	6	0.000588	0.326103
PTPRS	PTPRS	target	6	0.000103	0.305965
PLG	PLG	target	6	9.89e-05	0.305965
EPAS1	EPAS1	target	6	0.000143	0.292029
PRSS1	PRSS1	target	6	6.38e-05	0.287409
UGT2B7	UGT2B7	target	6	7.1e-05	0.292814
FDFT1	FDFT1	target	6	7.91e-05	0.299245
CDK2	CDK2	target	5	1.2e-05	0.298426
ESRRA	ESRRA	target	5	1.2e-05	0.298426
AHR	AHR	target	5	1.2e-05	0.298426
TYR	TYR	target	5	1.2e-05	0.298426
RASGRP3	RASGRP3	target	5	4.26e-05	0.286277
PTAFR	PTAFR	target	5	0.00317897	0.27753
HIF1A	HIF1A	target	5	0.00159814	0.302988
TNKS2	TNKS2	target	5	8.11e-05	0.305108
CD38	CD38	target	5	7.82e-05	0.305108
MMP12	MMP12	target	5	0.00042	0.321297
SERPINE1	SERPINE1	target	5	0.00114019	0.295193
TAS2R31	TAS2R31	target	5	0.000546	0.312097
CES1	CES1	target	5	0.000667	0.322247
DHCR7	DHCR7	target	5	1.87e-05	0.287031
TBXAS1	TBXAS1	target	5	1.87e-05	0.287031
2,6,10,14,18-pentamethylicosa-2,6,10,14,18-pentaene	MOL005481	mol	4	0.000189	0.318713
MCL1	MCL1	target	4	0.000793	0.298426
PRKCE	PRKCE	target	4	8.63e-05	0.273354
PRKCG	PRKCG	target	4	8.63e-05	0.273354
METAP2	METAP2	target	4	4.34e-05	0.277884
SLC22A12	SLC22A12	target	4	5.2e-05	0.300897
MPG	MPG	target	4	5.2e-05	0.300897
HSD17B3	HSD17B3	target	4	0.001017	0.305965
NR1H4	NR1H4	target	4	4.75e-05	0.295995
SAE1	SAE1	target	4	3.09e-05	0.295593
BCL2L1	BCL2L1	target	4	0.00114679	0.279308
IL2	IL2	target	4	0.0015364	0.270304
STAT3	STAT3	target	4	0.000447	0.261234
VEGFA	VEGFA	target	4	0.0016681	0.294396
MAOB	MAOB	target	4	0.00417511	0.299245
ST6GAL1	ST6GAL1	target	4	1.23e-05	0.299656
TNKS	TNKS	target	4	6.01e-05	0.304682
TTR	TTR	target	4	1.3e-05	0.298835
PARP1	PARP1	target	4	1.11e-05	0.298835
AMY1A	AMY1A	target	4	0.000735	0.302568
F10	F10	target	4	0.000182	0.259369
HSP90AA1	HSP90AA1	target	4	0.000183	0.267649
LGALS9	LGALS9	target	4	0.000183	0.267649
LGALS3	LGALS3	target	4	0.000183	0.267649
CTRC	CTRC	target	4	3.62e-05	0.286654
GLRA1	GLRA1	target	4	7.13e-06	0.27753
SHH	SHH	target	4	7.13e-06	0.27753
Longikaurin A	MOL004624	mol	3	0.000979	0.27665
saikosaponin c_qt	MOL004702	mol	3	0.000123	0.289894
ODC1	ODC1	target	3	3.25e-05	0.300482
TRPV4	TRPV4	target	3	1.12e-05	0.270304
VAV1	VAV1	target	3	1.12e-05	0.270304
PRKCB	PRKCB	target	3	1.12e-05	0.270304
TRPV1	TRPV1	target	3	0.000133	0.293603
SRD5A1	SRD5A1	target	3	0.000559	0.299656
CDC25C	CDC25C	target	3	2.23e-05	0.293603
IDO1	IDO1	target	3	4.5e-05	0.293208
OPRM1	OPRM1	target	3	0.0013079	0.298018
HTR1A	HTR1A	target	3	0.00164929	0.279308
CBR1	CBR1	target	3	0.000151	0.312994
TBXA2R	TBXA2R	target	3	1.83e-05	0.283669
Ergosterol peroxide	MOL000283	mol	2	4.17e-06	0.275601
Leucanthoside	MOL003137	mol	2	3.38e-05	0.278772
AIDS180907	MOL005465	mol	2	0.00458716	0.239297
PDE4B	PDE4B	target	2	1.49e-05	0.296397
F2RL1	F2RL1	target	2	4.02e-06	0.269635
JUN	JUN	target	2	4.02e-06	0.269635
PGGT1B	PGGT1B	target	2	4.02e-06	0.269635
IKBKB	IKBKB	target	2	1.1e-05	0.273697
TACR2	TACR2	target	2	1.83e-05	0.276474
SLC22A6	SLC22A6	target	2	1.1e-07	0.287789
NR1I2	NR1I2	target	2	1.1e-07	0.287789
CTSD	CTSD	target	2	1.1e-07	0.287789
SIRT1	SIRT1	target	2	0.00219668	0.27199
GPBAR1	GPBAR1	target	2	1.29e-05	0.289317
HPSE	HPSE	target	2	5.41e-06	0.254227
FGF2	FGF2	target	2	5.41e-06	0.254227
FGF1	FGF1	target	2	5.41e-06	0.254227
SSTR3	SSTR3	target	2	5.41e-06	0.254227
SSTR1	SSTR1	target	2	5.41e-06	0.254227
SSTR4	SSTR4	target	2	5.41e-06	0.254227
SSTR2	SSTR2	target	2	5.41e-06	0.254227
SSTR5	SSTR5	target	2	5.41e-06	0.254227
TLR9	TLR9	target	2	0.000233	0.263126
GABRA1	GABRA1	target	2	1.15e-05	0.285154
PLA2G10	PLA2G10	target	2	0.00254932	0.296397
PGF	PGF	target	2	1.15e-05	0.285154
STAT1	STAT1	target	2	1.15e-05	0.285154
FUT4	FUT4	target	2	1.15e-05	0.285154
BCL2	BCL2	target	2	1.15e-05	0.285154
MMP14	MMP14	target	2	1.15e-05	0.285154
FUT7	FUT7	target	2	1.15e-05	0.285154
ST3GAL3	ST3GAL3	target	2	1.15e-05	0.285154
PGD	PGD	target	2	1.15e-05	0.285154
MAPK14	MAPK14	target	2	1.15e-05	0.285154
KCNH2	KCNH2	target	2	1.15e-05	0.285154
DYRK1A	DYRK1A	target	2	1.15e-05	0.285154
DNMT1	DNMT1	target	2	1.15e-05	0.285154
FGFR1	FGFR1	target	2	1.15e-05	0.285154
KLK2	KLK2	target	2	1.15e-05	0.285154
KLK1	KLK1	target	2	1.15e-05	0.285154
CA5B	CA5B	target	2	1.15e-05	0.285154
ATP12A	ATP12A	target	2	7.62e-06	0.287031
POLA1	POLA1	target	2	4.47e-06	0.273012
DRD2	DRD2	target	2	0.000651	0.274732
ADRA2C	ADRA2C	target	2	0.000482	0.266993
ADRA2A	ADRA2A	target	2	0.000482	0.266993
CFTR	CFTR	target	2	4.03e-06	0.297205
CYP2D6	CYP2D6	target	2	0.000345	0.263444
TNNC1	TNNC1	target	2	1.42e-05	0.252169
VCP	VCP	target	2	1.42e-05	0.252169
TDP1	TDP1	target	2	5.47e-06	0.252461
NAE1	NAE1	target	1	0	0.269635
HSD17B7	HSD17B7	target	1	0	0.261862
HRH3	HRH3	target	1	0	0.261862
GBA2	GBA2	target	1	0	0.261862
GBA	GBA	target	1	0	0.261862
UGCG	UGCG	target	1	0	0.261862
GRM2	GRM2	target	1	0	0.261862
GRM6	GRM6	target	1	0	0.261862
GRM8	GRM8	target	1	0	0.261862
GRM3	GRM3	target	1	0	0.261862
EPHX2	EPHX2	target	1	0	0.261862
DPP4	DPP4	target	1	0	0.261862
PLA2G2C	PLA2G2C	target	1	0	0.261862
DNPEP	DNPEP	target	1	0	0.261862
DNM1	DNM1	target	1	0	0.261862
REN	REN	target	1	0	0.261862
FKBP1A	FKBP1A	target	1	0	0.261862
FUCA1	FUCA1	target	1	0	0.261862
EPHX1	EPHX1	target	1	0	0.261862
MME	MME	target	1	0	0.261862
CHRNA7	CHRNA7	target	1	0	0.261862
CHRNA3	CHRNA3	target	1	0	0.261862
CHRNA4	CHRNA4	target	1	0	0.261862
ITGA2B	ITGA2B	target	1	0	0.261862
LYPLA2	LYPLA2	target	1	0	0.253047
LYPLA1	LYPLA1	target	1	0	0.253047
MAP2K1	MAP2K1	target	1	0	0.253047
MAPK9	MAPK9	target	1	0	0.253047
ALDH2	ALDH2	target	1	0	0.258447
NMUR2	NMUR2	target	1	0	0.258447
NQO2	NQO2	target	1	0	0.258447
RPS6KA3	RPS6KA3	target	1	0	0.258447
LPAR4	LPAR4	target	1	0	0.260299
LPAR5	LPAR5	target	1	0	0.260299
LPAR1	LPAR1	target	1	0	0.260299
LPAR2	LPAR2	target	1	0	0.260299
ENPP2	ENPP2	target	1	0	0.260299
LPAR3	LPAR3	target	1	0	0.260299
LPAR6	LPAR6	target	1	0	0.260299
KCNA3	KCNA3	target	1	0	0.263126
GLUL	GLUL	target	1	0	0.282933
ADAM17	ADAM17	target	1	0	0.282933
IL6	IL6	target	1	0	0.282933
GRIK2	GRIK2	target	1	0	0.282933
GRIK1	GRIK1	target	1	0	0.282933
TRPA1	TRPA1	target	1	0	0.276825
IL1B	IL1B	target	1	0	0.268308
SF3B3	SF3B3	target	1	0	0.267649
TNFRSF1A	TNFRSF1A	target	1	0	0.212579
SIRT5	SIRT5	target	1	0	0.212579
FASN	FASN	target	1	0	0.212579
SIRT2	SIRT2	target	1	0	0.212579
BRAF	BRAF	target	1	0	0.212579
SELP	SELP	target	1	0	0.253931
FLT1	FLT1	target	1	0	0.275426
ERBB2	ERBB2	target	1	0	0.275426
PFKFB3	PFKFB3	target	1	0	0.288933
ACE	ACE	target	1	0	0.279666
FABP2	FABP2	target	1	0	0.279666
GABRA2	GABRA2	target	1	0	0.279666
GABBR1	GABBR1	target	1	0	0.279666
RARA	RARA	target	1	0	0.193177
PSEN2	PSEN2	target	1	0	0.253341
ATP1A1	ATP1A1	target	1	0	0.253341
HSF1	HSF1	target	1	0	0.261862
PPP2R5A	PPP2R5A	target	1	0	0.228631
PPP2CA	PPP2CA	target	1	0	0.228631
PPP1CC	PPP1CC	target	1	0	0.228631
PPM1B	PPM1B	target	1	0	0.228631
PLA2G5	PLA2G5	target	1	0	0.280386
GRM5	GRM5	target	1	0	0.280386
SLC5A2	SLC5A2	target	1	0	0.280386
RXRA	RXRA	target	1	0	0.280386
HDAC1	HDAC1	target	1	0	0.227914
HDAC6	HDAC6	target	1	0	0.227914
HDAC3	HDAC3	target	1	0	0.227914
SOAT1	SOAT1	target	1	0	0.227914
OPRL1	OPRL1	target	1	0	0.244532
HTR6	HTR6	target	1	0	0.244532
DRD3	DRD3	target	1	0	0.244532
ADRA1B	ADRA1B	target	1	0	0.244532
ADRA1A	ADRA1A	target	1	0	0.244532
HTR2A	HTR2A	target	1	0	0.244532
ADRA1D	ADRA1D	target	1	0	0.244532
HTR2B	HTR2B	target	1	0	0.244532
ADRA2B	ADRA2B	target	1	0	0.244532
GRK6	GRK6	target	1	0	0.287409
CYP3A4	CYP3A4	target	1	0	0.254822
CYP2C9	CYP2C9	target	1	0	0.254822
MPEG1	MPEG1	target	1	0	0.254822
KCNK2	KCNK2	target	1	0	0.239166
