# Supplementary material for: Prediction of the Molecular Mechanisms Underlying Erlong Zuoci Treatment of Age-Related Hearing Loss via Network Pharmacology-Based Analyses Combined with Experimental Validation
Source: Front Pharmacol. 2021 Nov 23;12:719267. doi: 10.3389/fphar.2021.719267 (PMC8650627; doi:10.3389/fphar.2021.719267)
Supplement: Supplementary file 7 [file DataSheet2.xlsx]

## Sheet: Table S5
Supplementary Table S5. The biological process enrichment analysis of the ELZC targets working on ARHL
Category	Term		Count	%	PValue	Genes	List Total	Pop Hits	Pop Total	Fold Enrichment	Bonferroni	Benjamini	FDR
GOTERM_BP_DIRECT	GO:0045944	positive regulation of transcription from RNA polymerase II promoter	40	27.5862	1.67595e-16	PPARA, TNF, DRD3, DRD2, PPARG, NR3C1, SHH, TLR9, AKT1, PGR, VDR, TNFRSF1A, APP, SERPINE1, IL1B, RARA, FGF1, FGF2, PIK3R1, NR1H4, EGFR, IL6, EPAS1, RXRA, MET, ESR1, NLRP3, STAT1, STAT3, AHR, RPS6KA3, NR1I2, HIF1A, JUN, GSK3B, MAPK3, VEGFA, PARP1, IKBKB, IL2	144	981	16792	4.75479	4.97602e-13	1.65867e-13	3.88578e-13
GOTERM_BP_DIRECT	GO:0007165	signal transduction	37	25.5172	6.25188e-12	ERBB2, PPARG, NR3C2, NR3C1, KIT, SRC, AKT1, PGR, VDR, TNFRSF1A, IGF1R, CSNK2A1, ADRA2A, CHRNA4, IL1B, CHRNA7, RARA, FGF1, FGF2, NR1H4, PIK3R1, EGFR, HSP90AA1, MAP2K1, EPAS1, MET, ESR1, PDE4D, ESR2, NLRP3, STAT3, PRKCB, DAPK1, CD38, RPS6KA3, NR1I2, HIF1A	144	1161	16792	3.71629	1.40105e-08	2.0015e-09	1.08918e-08
GOTERM_BP_DIRECT	GO:0008284	positive regulation of cell proliferation	29	20	2.35038e-16	FGFR1, DRD3, BCL2L1, KIT, SHH, IGF1R, HTR1A, CSNK2A1, BCL2, ADRA2A, CHRNA7, RARA, FGF1, INSR, FGF2, DPP4, EGFR, ODC1, IL6, FLT1, FLT3, CDK2, STAT3, KDR, VEGFA, F2, ADAM17, HTR2A, IL2	144	466	16792	7.25691	4.97602e-13	1.24345e-13	3.88578e-13
GOTERM_BP_DIRECT	GO:0043066	negative regulation of apoptotic process	23	15.8621	4.15368e-11	EGFR, IL6, BRAF, MMP9, BCL2L1, SHH, STAT3, SRC, KDR, AKT1, IGF1R, CD38, RPS6KA3, BCL2, GSK3B, VEGFA, PSEN2, MPO, RARA, IKBKB, NR1H4, PIK3R1, IL2	144	455	16792	5.89463	9.30839e-08	9.30839e-09	7.23636e-08
GOTERM_BP_DIRECT	GO:0045893	positive regulation of transcription, DNA-templated	23	15.8621	4.40961e-10	PPARA, IL6, TNF, MAP2K1, PPARG, ESR1, ESR2, STAT1, SRC, AHR, CDK2, SHH, STAT3, CD38, NR1I2, HIF1A, JUN, MAPK3, IL1B, RARA, IKBKB, FGF2, INSR	144	515	16792	5.20787	9.88192e-07	6.58795e-08	7.68223e-07
GOTERM_BP_DIRECT	GO:0070374	positive regulation of ERK1 and ERK2 cascade	21	14.4828	3.09848e-17	PRKCA, NOX4, OPRM1, EGFR, IL6, TNF, BRAF, MAP2K1, HMGCR, DRD2, SRC, KDR, PTPN11, ALOX15, JUN, VEGFA, MAPK3, TRPV4, FGF1, FGF2, HTR2A	144	175	16792	13.9933	6.94369e-14	6.94369e-14	5.39804e-14
GOTERM_BP_DIRECT	GO:0042493	response to drug	21	14.4828	1.34553e-12	IL6, HSP90AA1, PTGS2, DRD3, ADORA2A, DRD2, SLC6A3, SLC6A4, MAOB, PPARG, TRPA1, ABCB1, STAT1, STAT3, SRC, CD38, JUN, BCL2, ADAM17, APEX1, HTR2A	144	304	16792	8.05537	3.01522e-09	6.03044e-10	2.34404e-09
GOTERM_BP_DIRECT	GO:0006954	inflammatory response	20	13.7931	5.44511e-10	NOX4, PIK3CG, SELP, IL6, TNF, PTGER3, PTGS2, ADORA2A, EPHX2, POLB, KIT, NLRP3, TLR9, AKT1, TNFRSF1A, ALOX15, CNR2, IL1B, IKBKB, NR1H4	144	379	16792	6.15362	1.22025e-06	7.62656e-08	9.48624e-07
GOTERM_BP_DIRECT	GO:0010628	positive regulation of gene expression	19	13.1034	9.39466e-12	IL6, TNF, BRAF, MAP2K1, ERBB2, SLC6A4, EPHX2, CDK6, KIT, STAT3, TLR9, VDR, NR1I2, HIF1A, VEGFA, DNMT1, IL1B, TRPV4, GBA	144	262	16792	8.45653	2.10535e-08	2.63169e-09	1.63671e-08
GOTERM_BP_DIRECT	GO:0006468	protein phosphorylation	19	13.1034	6.4978e-08	PRKCA, PIK3CG, FGFR1, BRAF, ERBB2, CDK6, AURKB, PRKCB, DAPK1, AKT1, RPS6KA3, APP, CSNK2A1, GSK3B, DYRK1A, MAPK3, RARA, IKBKB, PIK3R1	144	456	16792	4.8588	0.000145605	4.55048e-06	0.000113202
GOTERM_BP_DIRECT	GO:0000122	negative regulation of transcription from RNA polymerase II promoter	19	13.1034	4.08198e-05	PPARA, FGFR1, TNF, DRD3, RXRA, PPARG, ESR1, AURKB, ESR2, STAT1, SHH, STAT3, VDR, VEGFA, DNMT1, TRPV4, RARA, PARP1, NR1H4	144	720	16792	3.07724	0.0874195	0.00134438	0.0710907
GOTERM_BP_DIRECT	GO:0055114	oxidation-reduction process	18	12.4138	1.17982e-05	NOX4, XDH, CYP1B1, PTGS2, HMGCR, SCD, MAOA, MAOB, CYP2D6, CYP17A1, ALOX15, TYR, G6PD, AKR1A1, MPO, NOS2, APEX1, CYP19A1	144	592	16792	3.54561	0.0260934	0.000489508	0.0205523
GOTERM_BP_DIRECT	GO:0001666	response to hypoxia	17	11.7241	1.43926e-12	NOX4, PPARA, EPAS1, DRD2, SLC6A4, MMP14, MMP2, PRKCB, CD38, HIF1A, VEGFA, PSEN2, CHRNA4, ADAM17, CHRNA7, NOS2, DPP4	144	172	16792	11.5255	3.22546e-09	5.37576e-10	2.50747e-09
GOTERM_BP_DIRECT	GO:0008285	negative regulation of cell proliferation	17	11.7241	2.69864e-07	NOX4, OPRM1, IL6, CYP1B1, PTGS2, MAP2K1, DRD2, ADORA2A, CDK6, PLG, STAT3, VDR, SSTR2, JUN, IL1B, RARA, FGF2	144	396	16792	5.00603	0.000604582	1.72788e-05	0.000470144
GOTERM_BP_DIRECT	GO:0043406	positive regulation of MAP kinase activity	15	10.3448	5.16282e-17	PIK3CG, EGFR, NOX4, FGFR1, TNF, FLT1, FLT3, ERBB2, KIT, SRC, VEGFA, ADRA2A, FGF1, FGF2, HTR2A	144	59	16792	29.6469	1.15699e-13	5.78494e-14	8.99444e-14
GOTERM_BP_DIRECT	GO:0018108	peptidyl-tyrosine phosphorylation	15	10.3448	4.8292e-11	EGFR, FGFR1, HSP90AA1, FLT1, MAP2K1, FLT3, ERBB2, MET, KIT, SRC, KDR, DYRK1A, FGF1, FGF2, INSR	144	153	16792	11.4325	1.08222e-07	9.8384e-09	8.41324e-08
GOTERM_BP_DIRECT	GO:0046777	protein autophosphorylation	15	10.3448	2.32276e-10	EGFR, FGFR1, FLT1, FLT3, ERBB2, AURKB, KIT, SRC, KDR, DAPK1, AKT1, IGF1R, GSK3B, DYRK1A, INSR	144	172	16792	10.1696	5.2053e-07	4.00408e-08	4.04661e-07
GOTERM_BP_DIRECT	GO:0001525	angiogenesis	15	10.3448	6.91688e-09	PRKCA, PIK3CG, FGFR1, CYP1B1, FLT1, EPAS1, PTGS2, MMP14, MMP2, KDR, HIF1A, JUN, SERPINE1, VEGFA, FGF1	144	223	16792	7.8438	1.55006e-05	7.04579e-07	1.20503e-05
GOTERM_BP_DIRECT	GO:0007568	aging	14	9.65517	1.57042e-09	IL6, HMGCR, SLC6A3, PDE4D, POLB, AURKB, STAT3, AKT1, CNR1, JUN, MPO, APEX1, FGF2, HTR2A	144	165	16792	9.89428	3.51931e-06	1.85227e-07	2.73593e-06
GOTERM_BP_DIRECT	GO:0030335	positive regulation of cell migration	14	9.65517	5.94182e-09	PRKCA, EGFR, IGF1R, F10, FLT1, VEGFA, ADRA2A, ADAM17, KIT, FGF1, MMP14, INSR, PIK3R1, KDR	144	184	16792	8.87258	1.33155e-05	6.34076e-07	1.03516e-05
GOTERM_BP_DIRECT	GO:0008283	cell proliferation	14	9.65517	1.5091e-05	EGFR, ACHE, ERBB2, MET, AURKB, BCL2L1, SRC, STAT3, AKT1, TYR, HTR1A, BCL2, ADRA1B, FGF1	144	366	16792	4.46053	0.0332538	0.000603733	0.0262877
GOTERM_BP_DIRECT	GO:0045766	positive regulation of angiogenesis	13	8.96552	2.65955e-10	PRKCA, FLT1, CYP1B1, KDR, PRKCB, HIF1A, SERPINE1, VEGFA, IL1B, CHRNA7, FGF1, FGF2, TERT	144	115	16792	13.1821	5.96005e-07	4.25718e-08	4.63336e-07
GOTERM_BP_DIRECT	GO:0042593	glucose homeostasis	12	8.27586	9.57322e-10	AKT1, IL6, HIF1A, CNR1, PPARG, ADRA2A, ADRA1B, TRPV4, INSR, STAT3, NR1H4, PTPN11	144	101	16792	13.8548	2.14536e-06	1.26198e-07	1.66781e-06
GOTERM_BP_DIRECT	GO:0001934	positive regulation of protein phosphorylation	12	8.27586	1.10994e-08	AKT1, EGFR, TNF, MMP9, ERBB2, MAPK3, VEGFA, F2, ADAM17, IL1B, INSR, KDR	144	127	16792	11.0184	2.48734e-05	1.08146e-06	1.93369e-05
GOTERM_BP_DIRECT	GO:0006367	transcription initiation from RNA polymerase II promoter	12	8.27586	7.20719e-08	PGR, VDR, PPARA, NR1I2, RXRA, PPARG, NR3C2, ESR1, RARA, NR3C1, ESR2, NR1H4	144	152	16792	9.20614	0.0001615	4.89432e-06	0.000125561
GOTERM_BP_DIRECT	GO:0032496	response to lipopolysaccharide	12	8.27586	1.56797e-07	OPRM1, TNFRSF1A, SELP, RPS6KA3, PTGS2, REN, JUN, CNR1, CNR2, MAOB, ADAM17, MPO	144	164	16792	8.53252	0.00035132	1.03347e-05	0.000273165
GOTERM_BP_DIRECT	GO:0000165	MAPK cascade	12	8.27586	1.51953e-05	EGFR, FGFR1, TNF, BRAF, MAP2K1, ERBB2, MAPK3, IL1B, KIT, FGF1, FGF2, IL2	144	262	16792	5.34097	0.0334797	0.000597243	0.0264694
GOTERM_BP_DIRECT	GO:0006508	proteolysis	12	8.27586	0.00369781	REN, MMP9, BACE1, F2, ADAM17, CTSD, MMP14, MMP3, MMP13, MMP2, PLG, DPP4	144	500	16792	2.79867	0.999752	0.0541953	6.25024
GOTERM_BP_DIRECT	GO:0006915	apoptotic process	12	8.27586	0.00923754	RPS6KA3, CSNK2A1, ADORA2A, BCL2, MAPK3, IL1B, NR3C1, NLRP3, STAT1, AHR, PRKCB, DAPK1	144	567	16792	2.46796	1	0.113272	14.9287
GOTERM_BP_DIRECT	GO:0030307	positive regulation of cell growth	11	7.58621	2.35754e-09	AKT1, EGFR, CD38, RPS6KA3, CSNK2A1, BCL2, ERBB2, F2, ADAM17, MMP14, IL2	144	84	16792	15.2705	5.28322e-06	2.64162e-07	4.1072e-06
GOTERM_BP_DIRECT	GO:0048015	phosphatidylinositol-mediated signaling	11	7.58621	2.32013e-08	PIK3CG, AKT1, EGFR, IGF1R, FGFR1, ERBB2, KIT, FGF1, FGF2, PIK3R1, PTPN11	144	106	16792	12.1012	5.19927e-05	2.07976e-06	4.04203e-05
GOTERM_BP_DIRECT	GO:0000187	activation of MAPK activity	11	7.58621	2.5409e-08	TNF, MAP2K1, MAPK3, DRD4, IL1B, CHRNA7, KIT, FGF1, FGF2, INSR, PTPN11	144	107	16792	11.9881	5.69398e-05	2.10894e-06	4.42664e-05
GOTERM_BP_DIRECT	GO:0030168	platelet activation	11	7.58621	5.08758e-08	PRKCA, PIK3CG, AKT1, IL6, MAPK3, F2, ADRA2A, PIK3R1, SRC, PRKCB, PTPN11	144	115	16792	11.1541	0.000114006	3.67782e-06	8.86337e-05
GOTERM_BP_DIRECT	GO:0035556	intracellular signal transduction	11	7.58621	0.00238841	PRKCA, AKT1, RPS6KA3, DRD2, GSK3B, PSEN2, ADRA1B, KIT, SRC, PRKCB, DAPK1	144	403	16792	3.18293	0.995294	0.0375541	4.08038
GOTERM_BP_DIRECT	GO:0045429	positive regulation of nitric oxide biosynthetic process	10	6.89655	8.0581e-11	OPRM1, AKT1, EGFR, IL6, TNF, HSP90AA1, PTGS2, ESR1, IL1B, INSR	144	43	16792	27.1189	1.80582e-07	1.50485e-08	1.40385e-07
GOTERM_BP_DIRECT	GO:0043401	steroid hormone mediated signaling pathway	10	6.89655	1.16218e-09	PGR, VDR, PPARA, NR1I2, RXRA, PPARG, NR3C2, ESR1, RARA, NR1H4	144	57	16792	20.4581	2.60445e-06	1.44692e-07	2.02471e-06
GOTERM_BP_DIRECT	GO:0014066	regulation of phosphatidylinositol 3-kinase signaling	10	6.89655	2.02513e-08	AKT1, EGFR, FGFR1, ERBB2, MAPK3, KIT, FGF1, FGF2, PIK3R1, PTPN11	144	78	16792	14.9501	4.53822e-05	1.89097e-06	3.5281e-05
GOTERM_BP_DIRECT	GO:0051897	positive regulation of protein kinase B signaling	10	6.89655	3.91526e-08	PIK3CG, NOX4, EGFR, IL6, TNF, F10, HPSE, FGF2, INSR, SRC	144	84	16792	13.8823	8.77371e-05	3.1336e-06	6.821e-05
GOTERM_BP_DIRECT	GO:0009636	response to toxic substance	10	6.89655	4.3475e-08	CYP1B1, CES1, DRD2, BCL2, SLC6A4, MAPK3, MAOB, EPHX2, EPHX1, AHR	144	85	16792	13.719	9.74226e-05	3.24757e-06	7.57402e-05
GOTERM_BP_DIRECT	GO:0045471	response to ethanol	10	6.89655	2.74764e-07	G6PD, DRD3, HMGCR, SLC6A3, CNR1, MAOB, POLB, RARA, STAT3, IL2	144	105	16792	11.1058	0.000615557	1.71039e-05	0.000478681
GOTERM_BP_DIRECT	GO:0010629	negative regulation of gene expression	10	6.89655	2.60195e-06	PGR, XDH, AKT1, ACE, TNF, MAP2K1, ESR1, NOS2, TERT, GBA	144	137	16792	8.51176	0.00581401	0.000135595	0.00453291
GOTERM_BP_DIRECT	GO:0043065	positive regulation of apoptotic process	10	6.89655	0.00108549	NOX4, AKT1, IL6, TNF, CYP1B1, PTGS2, CNR1, PSEN2, BCL2L1, SRC	144	300	16792	3.88704	0.912307	0.019283	1.87434
GOTERM_BP_DIRECT	GO:0007194	negative regulation of adenylate cyclase activity	9	6.2069	9.99479e-12	OPRM1, PRKCA, GRM3, GRM2, DRD3, DRD2, DRD4, ADRA2A, GABBR1	144	23	16792	45.6304	2.23983e-08	2.4887e-09	1.74125e-08
GOTERM_BP_DIRECT	GO:0048661	positive regulation of smooth muscle cell proliferation	9	6.2069	4.00085e-08	AKT1, EGFR, IL6, TNF, PTGS2, HMGCR, JUN, STAT1, FGF2	144	60	16792	17.4917	8.96551e-05	3.09169e-06	6.97011e-05
GOTERM_BP_DIRECT	GO:0050728	negative regulation of inflammatory response	9	6.2069	3.56072e-07	PPARA, TNFRSF1A, ADORA2A, CNR2, CHRNA7, NLRP3, NR1H4, GBA, IL2	144	79	16792	13.2848	0.00079764	2.15662e-05	0.000620333
GOTERM_BP_DIRECT	GO:0006874	cellular calcium ion homeostasis	9	6.2069	1.25754e-06	VDR, DRD3, DRD2, DRD4, EPHX2, TRPV4, CHRNA7, PRKCB, HTR2A	144	93	16792	11.2849	0.00281419	7.22577e-05	0.00219081
GOTERM_BP_DIRECT	GO:0046854	phosphatidylinositol phosphorylation	9	6.2069	1.36473e-06	PIK3CG, EGFR, FGFR1, ERBB2, KIT, FGF1, FGF2, PIK3R1, PTPN11	144	94	16792	11.1649	0.00305369	7.64561e-05	0.00237755
GOTERM_BP_DIRECT	GO:0007169	transmembrane receptor protein tyrosine kinase signaling pathway	9	6.2069	1.60262e-06	EGFR, IGF1R, FLT1, FLT3, ERBB2, MET, KIT, INSR, KDR	144	96	16792	10.9323	0.00358503	8.7593e-05	0.00279198
GOTERM_BP_DIRECT	GO:0071222	cellular response to lipopolysaccharide	9	6.2069	5.47717e-06	IL6, TNF, SERPINE1, RARA, PDE4D, NOS2, NLRP3, SRC, NR1H4	144	113	16792	9.28761	0.0121994	0.000266799	0.00954167
GOTERM_BP_DIRECT	GO:0018105	peptidyl-serine phosphorylation	9	6.2069	1.15553e-05	PRKCA, AKT1, BCL2, GSK3B, MAPK3, DYRK1A, SRC, CDK2, PRKCB	144	125	16792	8.396	0.0255633	0.000488478	0.0201293
GOTERM_BP_DIRECT	GO:0042127	regulation of cell proliferation	9	6.2069	0.000186994	TNFRSF1A, TNF, BRAF, JUN, DNMT1, KIT, NOS2, SRC, SHH	144	185	16792	5.67297	0.342356	0.00464575	0.325273
GOTERM_BP_DIRECT	GO:0007268	chemical synaptic transmission	9	6.2069	0.00105186	OPRM1, GRM5, SSTR2, GRM3, HTR1A, GRM2, SLC6A4, CHRNA4, HTR2A	144	240	16792	4.37292	0.905434	0.0193026	1.81676
GOTERM_BP_DIRECT	GO:0043410	positive regulation of MAPK cascade	8	5.51724	5.76138e-06	FGFR1, IL6, FLT1, FLT3, ADRA1B, KIT, INSR, KDR	144	81	16792	11.5171	0.0128283	0.000274671	0.0100368
GOTERM_BP_DIRECT	GO:0007626	locomotory behavior	8	5.51724	7.34698e-06	OPRM1, GRM5, APP, DRD3, ADORA2A, DRD2, SLC6A3, CHRNA4	144	84	16792	11.1058	0.0163298	0.000335957	0.0127988
GOTERM_BP_DIRECT	GO:0071456	cellular response to hypoxia	8	5.51724	1.77601e-05	AKT1, HIF1A, PTGS2, EPAS1, BCL2, VEGFA, SRC, TERT	144	96	16792	9.71759	0.0390191	0.000674362	0.0309364
GOTERM_BP_DIRECT	GO:0051091	positive regulation of sequence-specific DNA binding transcription factor activity	8	5.51724	3.18239e-05	AKT1, IL6, TNF, PPARG, ESR1, IL1B, ESR2, KIT	144	105	16792	8.88466	0.0688347	0.00108	0.0554277
GOTERM_BP_DIRECT	GO:0044267	cellular protein metabolic process	8	5.51724	6.72486e-05	TTR, APP, ADORA2A, BACE1, F2, MMP13, MMP2, PLG	144	118	16792	7.90584	0.139902	0.0019303	0.117093
GOTERM_BP_DIRECT	GO:0007204	positive regulation of cytosolic calcium ion concentration	8	5.51724	0.000149537	OPRM1, PIK3CG, CD38, PTGER3, ADRA1B, ESR1, TRPV4, IL2	144	134	16792	6.96186	0.28476	0.00384475	0.260198
GOTERM_BP_DIRECT	GO:0007267	cell-cell signaling	8	5.51724	0.00611608	PGR, SSTR2, ADORA2A, ADRA1B, IL1B, ESR2, SHH, IL2	144	254	16792	3.67279	0.999999	0.0813643	10.1366
GOTERM_BP_DIRECT	GO:0008542	visual learning	7	4.82759	2.1274e-06	APP, HIF1A, BRAF, DRD3, DRD2, HMGCR, KIT	144	45	16792	18.1395	0.00475617	0.000113506	0.00370621
GOTERM_BP_DIRECT	GO:0036092	phosphatidylinositol-3-phosphate biosynthetic process	7	4.82759	3.55169e-06	PIK3CG, FGFR1, FGF1, FGF2, PIK3R1, TLR9, PTPN11	144	49	16792	16.6587	0.00792776	0.000180878	0.00618742
GOTERM_BP_DIRECT	GO:0019233	sensory perception of pain	7	4.82759	5.06348e-06	OPRM1, PTGS2, CNR1, MAPK3, TRPA1, CNR2, CHRNA4	144	52	16792	15.6976	0.0112831	0.00025213	0.00882102
GOTERM_BP_DIRECT	GO:0009612	response to mechanical stimulus	7	4.82759	1.06717e-05	JUN, PPARG, MPO, TRPV4, MMP14, STAT1, SRC	144	59	16792	13.8352	0.0236317	0.000468819	0.0185901
GOTERM_BP_DIRECT	GO:0014068	positive regulation of phosphatidylinositol 3-kinase signaling	7	4.82759	1.87608e-05	FGFR1, SELP, FLT1, FLT3, F2, KIT, KDR	144	65	16792	12.5581	0.0411717	0.000700475	0.0326792
GOTERM_BP_DIRECT	GO:0001938	positive regulation of endothelial cell proliferation	7	4.82759	2.64785e-05	PRKCA, AKT1, HIF1A, JUN, VEGFA, FGF2, KDR	144	69	16792	11.8301	0.0576129	0.000956625	0.0461197
GOTERM_BP_DIRECT	GO:0043154	negative regulation of cysteine-type endopeptidase activity involved in apoptotic process	7	4.82759	2.64785e-05	AKT1, RPS6KA3, IL6, CSNK2A1, ADORA2A, VEGFA, SRC	144	69	16792	11.8301	0.0576129	0.000956625	0.0461197
GOTERM_BP_DIRECT	GO:0033138	positive regulation of peptidyl-serine phosphorylation	7	4.82759	2.87596e-05	AKT1, IL6, TNF, BRAF, BCL2, GSK3B, VEGFA	144	70	16792	11.6611	0.0624181	0.00100654	0.0500919
GOTERM_BP_DIRECT	GO:0007623	circadian rhythm	7	4.82759	4.26538e-05	EGFR, JUN, GSK3B, SLC6A4, DYRK1A, SERPINE1, NOS2	144	75	16792	10.8837	0.0911628	0.00138439	0.0742837
GOTERM_BP_DIRECT	GO:0030324	lung development	7	4.82759	4.59882e-05	EGFR, EPAS1, VEGFA, MMP14, FGF1, FGF2, SHH	144	76	16792	10.7405	0.0979289	0.00145052	0.0800885
GOTERM_BP_DIRECT	GO:0032869	cellular response to insulin stimulus	7	4.82759	4.95282e-05	AKT1, PPARG, PARP1, STAT1, INSR, PIK3R1, SRC	144	77	16792	10.601	0.105057	0.00149881	0.0862508
GOTERM_BP_DIRECT	GO:0006805	xenobiotic metabolic process	7	4.82759	5.32829e-05	NR1I2, CYP1B1, CES1, CYP2D6, EPHX2, EPHX1, AHR	144	78	16792	10.4651	0.112556	0.00159087	0.0927866
GOTERM_BP_DIRECT	GO:0042060	wound healing	7	4.82759	6.1475e-05	OPRM1, EGFR, PPARA, ALOX15, IL6, ERBB2, FGF2	144	80	16792	10.2035	0.128701	0.00178762	0.107045
GOTERM_BP_DIRECT	GO:0008584	male gonad development	7	4.82759	0.000151102	REN, BCL2, ESR1, BCL2L1, KIT, MMP14, INSR	144	94	16792	8.68381	0.287264	0.00384083	0.262916
GOTERM_BP_DIRECT	GO:0006979	response to oxidative stress	7	4.82759	0.000355658	AKT1, EGFR, APP, PTGS2, CHRNA4, MPO, MMP14	144	110	16792	7.42071	0.549398	0.00786171	0.617806
GOTERM_BP_DIRECT	GO:0051092	positive regulation of NF-kappaB transcription factor activity	7	4.82759	0.000970666	IL6, TNF, IL1B, IKBKB, NLRP3, PRKCB, TLR9	144	133	16792	6.13743	0.886542	0.0181222	1.67764
GOTERM_BP_DIRECT	GO:0030198	extracellular matrix organization	7	4.82759	0.00668423	TTR, APP, TNF, HPSE, SERPINE1, FGF2, KDR	144	196	16792	4.16468	1	0.0865622	11.0273
GOTERM_BP_DIRECT	GO:0042981	regulation of apoptotic process	7	4.82759	0.00986035	TNFRSF1A, VCP, FLT3, ESR1, BCL2L1, STAT1, DAPK1	144	213	16792	3.83229	1	0.119816	15.8556
GOTERM_BP_DIRECT	GO:0045907	positive regulation of vasoconstriction	6	4.13793	6.98701e-06	AKT1, EGFR, CD38, PTGS2, ADRA1B, HTR2A	144	32	16792	21.8646	0.015536	0.000326154	0.0121718
GOTERM_BP_DIRECT	GO:0042220	response to cocaine	6	4.13793	6.98701e-06	OPRM1, HSP90AA1, DRD3, DRD2, SLC6A3, CNR1	144	32	16792	21.8646	0.015536	0.000326154	0.0121718
GOTERM_BP_DIRECT	GO:2001240	negative regulation of extrinsic apoptotic signaling pathway in absence of ligand	6	4.13793	1.46152e-05	AKT1, TNF, BCL2, IL1B, BCL2L1, TERT	144	37	16792	18.9099	0.0322224	0.000595332	0.025459
GOTERM_BP_DIRECT	GO:0035094	response to nicotine	6	4.13793	1.46152e-05	DRD2, SLC6A3, BCL2, CNR1, CHRNA4, CHRNA7	144	37	16792	18.9099	0.0322224	0.000595332	0.025459
GOTERM_BP_DIRECT	GO:0038128	ERBB2 signaling pathway	6	4.13793	1.67149e-05	AKT1, EGFR, HSP90AA1, ERBB2, PIK3R1, SRC	144	38	16792	18.4123	0.0367656	0.000645628	0.0291161
GOTERM_BP_DIRECT	GO:0048538	thymus development	6	4.13793	3.09777e-05	TYR, BRAF, MAP2K1, BCL2, MAPK3, SHH	144	43	16792	16.2713	0.0670671	0.00106746	0.0539543
GOTERM_BP_DIRECT	GO:0051591	response to cAMP	6	4.13793	4.32176e-05	TYR, BRAF, REN, SLC6A3, JUN, STAT1	144	46	16792	15.2101	0.0923103	0.00138265	0.0752652
GOTERM_BP_DIRECT	GO:0008630	intrinsic apoptotic signaling pathway in response to DNA damage	6	4.13793	4.80333e-05	TNFRSF1A, TNF, BCL2, POLB, BCL2L1, PIK3R1	144	47	16792	14.8865	0.102054	0.00149396	0.0836486
GOTERM_BP_DIRECT	GO:0071320	cellular response to cAMP	6	4.13793	7.86517e-05	PIK3CG, NOX4, APP, CFTR, PDE4D, APEX1	144	52	16792	13.4551	0.161605	0.00220089	0.136935
GOTERM_BP_DIRECT	GO:0050829	defense response to Gram-negative bacterium	6	4.13793	0.000103144	SELP, APP, IL6, SERPINE1, NOS2, TLR9	144	55	16792	12.7212	0.206385	0.00278115	0.179541
GOTERM_BP_DIRECT	GO:0071407	cellular response to organic cyclic compound	6	4.13793	0.000144443	AKT1, TNF, CYP1B1, IL1B, STAT1, STAT3	144	59	16792	11.8588	0.276547	0.00375711	0.251344
GOTERM_BP_DIRECT	GO:0030574	collagen catabolic process	6	4.13793	0.000212612	MMP9, CTSD, MMP14, MMP3, MMP13, MMP2	144	64	16792	10.9323	0.379056	0.0051107	0.369758
GOTERM_BP_DIRECT	GO:0043627	response to estrogen	6	4.13793	0.000228766	HSP90AA1, PPARG, ESR1, CA2, MMP14, GBA	144	65	16792	10.7641	0.401138	0.00538255	0.397799
GOTERM_BP_DIRECT	GO:0050796	regulation of insulin secretion	6	4.13793	0.000263861	PRKCA, TNF, CNR1, ADRA2A, IL1B, NOS2	144	67	16792	10.4428	0.446443	0.00607825	0.458692
GOTERM_BP_DIRECT	GO:0071260	cellular response to mechanical stimulus	6	4.13793	0.000346169	AKT1, EGFR, TNFRSF1A, PTGS2, MAPK3, IL1B	144	71	16792	9.85446	0.539711	0.00772897	0.601371
GOTERM_BP_DIRECT	GO:0048010	vascular endothelial growth factor receptor signaling pathway	6	4.13793	0.000369481	HSP90AA1, FLT1, VEGFA, PIK3R1, SRC, KDR	144	72	16792	9.71759	0.563147	0.00800815	0.641745
GOTERM_BP_DIRECT	GO:0050729	positive regulation of inflammatory response	6	4.13793	0.00039396	EGFR, TNFRSF1A, SERPINE1, TRPV4, TLR9, IL2	144	73	16792	9.58447	0.586475	0.0084548	0.684125
GOTERM_BP_DIRECT	GO:0007584	response to nutrient	6	4.13793	0.000419644	SSTR2, HMGCR, CNR1, SLC6A4, PPARG, STAT1	144	74	16792	9.45495	0.609614	0.00891828	0.728573
GOTERM_BP_DIRECT	GO:0006816	calcium ion transport	6	4.13793	0.000474782	VDR, PSEN2, CHRNA4, TRPV4, CHRNA7, PRKCB	144	76	16792	9.20614	0.65501	0.00980568	0.823929
GOTERM_BP_DIRECT	GO:0022617	extracellular matrix disassembly	6	4.13793	0.000474782	MMP9, MMP14, MMP3, MMP13, MMP2, PLG	144	76	16792	9.20614	0.65501	0.00980568	0.823929
GOTERM_BP_DIRECT	GO:0032355	response to estradiol	6	4.13793	0.0010794	CD38, PTGS2, SLC6A4, ESR1, RARA, STAT3	144	91	16792	7.68864	0.911101	0.0193289	1.86392
GOTERM_BP_DIRECT	GO:0007409	axonogenesis	6	4.13793	0.00150325	APP, DRD2, BCL2, GSK3B, TLR9, PTPN11	144	98	16792	7.13946	0.965656	0.0255998	2.58682
GOTERM_BP_DIRECT	GO:0050900	leukocyte migration	6	4.13793	0.00390162	SELP, MMP9, F2, PIK3R1, SRC, PTPN11	144	122	16792	5.73497	0.999843	0.0563665	6.58379
GOTERM_BP_DIRECT	GO:0019221	cytokine-mediated signaling pathway	6	4.13793	0.00527208	TNFRSF1A, IL6, FLT3, IL1B, KIT, STAT3	144	131	16792	5.34097	0.999993	0.0731242	8.79777
GOTERM_BP_DIRECT	GO:0043524	negative regulation of neuron apoptotic process	6	4.13793	0.00544289	BRAF, ADORA2A, JUN, BCL2, BCL2L1, TERT	144	132	16792	5.30051	0.999995	0.0740393	9.07023
GOTERM_BP_DIRECT	GO:0007507	heart development	6	4.13793	0.0202447	PPARA, MAP2K1, ERBB2, PPARG, SHH, PTPN11	144	183	16792	3.82332	1	0.211388	29.9747
GOTERM_BP_DIRECT	GO:0006974	cellular response to DNA damage stimulus	6	4.13793	0.0327477	AKT1, VCP, BCL2, MAPK3, POLB, PARP1	144	208	16792	3.36378	1	0.301438	44.0139
GOTERM_BP_DIRECT	GO:0031622	positive regulation of fever generation	5	3.44828	2.50496e-08	TNF, PTGER3, PTGS2, CNR1, IL1B	144	5	16792	116.611	5.61346e-05	2.15908e-06	4.36404e-05
GOTERM_BP_DIRECT	GO:0010863	positive regulation of phospholipase C activity	5	3.44828	6.147e-07	FGFR1, FLT1, ESR1, KIT, FGF2	144	9	16792	64.784	0.00137659	3.62505e-05	0.0010709
GOTERM_BP_DIRECT	GO:0030949	positive regulation of vascular endothelial growth factor receptor signaling pathway	5	3.44828	8.47613e-06	HIF1A, FLT1, VEGFA, IL1B, PRKCB	144	16	16792	36.441	0.0188158	0.000379829	0.0147657
GOTERM_BP_DIRECT	GO:0032722	positive regulation of chemokine production	5	3.44828	1.1011e-05	IL6, TNF, HIF1A, ADAM17, TLR9	144	17	16792	34.2974	0.0243737	0.00047442	0.0191811
GOTERM_BP_DIRECT	GO:0032094	response to food	5	3.44828	2.69653e-05	OPRM1, AKT1, G6PD, MPO, CHRNA7	144	21	16792	27.7646	0.0586405	0.000958749	0.0469675
GOTERM_BP_DIRECT	GO:0031334	positive regulation of protein complex assembly	5	3.44828	3.27402e-05	TNF, VCP, GSK3B, VEGFA, FGF2	144	22	16792	26.5025	0.0707449	0.0010945	0.0570233
GOTERM_BP_DIRECT	GO:0019369	arachidonic acid metabolic process	5	3.44828	5.55056e-05	ALOX15, CYP1B1, FAAH, MAPK3, CYP2D6	144	25	16792	23.3222	0.116966	0.00163539	0.0966555
GOTERM_BP_DIRECT	GO:0010575	positive regulation of vascular endothelial growth factor production	5	3.44828	7.59942e-05	HIF1A, CYP1B1, PTGS2, HPSE, IL1B	144	27	16792	21.5947	0.156596	0.00215349	0.132311
GOTERM_BP_DIRECT	GO:0014065	phosphatidylinositol 3-kinase signaling	5	3.44828	7.59942e-05	PIK3CG, IGF1R, ERBB2, PIK3R1, HTR2A	144	27	16792	21.5947	0.156596	0.00215349	0.132311
GOTERM_BP_DIRECT	GO:0032715	negative regulation of interleukin-6 production	5	3.44828	8.80757e-05	TNF, CHRNA7, NR1H4, GBA, TLR9	144	28	16792	20.8234	0.179127	0.0024339	0.153331
GOTERM_BP_DIRECT	GO:0045776	negative regulation of blood pressure	5	3.44828	0.000116338	PPARA, DRD3, DRD2, CNR1, NOS2	144	30	16792	19.4352	0.229511	0.00309911	0.202486
GOTERM_BP_DIRECT	GO:0043552	positive regulation of phosphatidylinositol 3-kinase activity	5	3.44828	0.000132694	FLT1, FLT3, KIT, FGF2, SRC	144	31	16792	18.8082	0.257244	0.00349256	0.230923
GOTERM_BP_DIRECT	GO:0001975	response to amphetamine	5	3.44828	0.000132694	DRD3, ADORA2A, DRD2, DRD4, CNR2	144	31	16792	18.8082	0.257244	0.00349256	0.230923
GOTERM_BP_DIRECT	GO:0097192	extrinsic apoptotic signaling pathway in absence of ligand	5	3.44828	0.000191742	BCL2, GSK3B, IL1B, BCL2L1, IL2	144	34	16792	17.1487	0.349318	0.00471122	0.333519
GOTERM_BP_DIRECT	GO:0048469	cell maturation	5	3.44828	0.00024035	FGFR1, EPAS1, REN, VEGFA, PPARG	144	36	16792	16.196	0.416487	0.00559563	0.417902
GOTERM_BP_DIRECT	GO:0008625	extrinsic apoptotic signaling pathway via death domain receptors	5	3.44828	0.000297241	TNFRSF1A, TNF, BCL2, PIK3R1, DAPK1	144	38	16792	15.3436	0.486351	0.00677506	0.516579
GOTERM_BP_DIRECT	GO:0030522	intracellular receptor signaling pathway	5	3.44828	0.000297241	PPARA, NR1I2, AHR, STAT3, NR1H4	144	38	16792	15.3436	0.486351	0.00677506	0.516579
GOTERM_BP_DIRECT	GO:0038083	peptidyl-tyrosine autophosphorylation	5	3.44828	0.000363193	IGF1R, MAPK3, INSR, SRC, KDR	144	40	16792	14.5764	0.556946	0.00794924	0.630856
GOTERM_BP_DIRECT	GO:1901215	negative regulation of neuron death	5	3.44828	0.000363193	AKT1, PPARA, IL6, STAT3, GBA	144	40	16792	14.5764	0.556946	0.00794924	0.630856
GOTERM_BP_DIRECT	GO:0001541	ovarian follicle development	5	3.44828	0.000438998	BCL2, VEGFA, BCL2L1, KIT, MMP14	144	42	16792	13.8823	0.626191	0.00924016	0.762053
GOTERM_BP_DIRECT	GO:0045740	positive regulation of DNA replication	5	3.44828	0.000438998	EGFR, IGF1R, IL6, JUN, INSR	144	42	16792	13.8823	0.626191	0.00924016	0.762053
GOTERM_BP_DIRECT	GO:0007566	embryo implantation	5	3.44828	0.000438998	PTGS2, RXRA, MMP9, IL1B, MMP2	144	42	16792	13.8823	0.626191	0.00924016	0.762053
GOTERM_BP_DIRECT	GO:0007595	lactation	5	3.44828	0.000438998	XDH, VDR, HIF1A, SLC6A3, VEGFA	144	42	16792	13.8823	0.626191	0.00924016	0.762053
GOTERM_BP_DIRECT	GO:0008202	steroid metabolic process	5	3.44828	0.000480846	CYP17A1, NR1I2, CYP1B1, CYP2D6, UGT2B7	144	43	16792	13.5594	0.659669	0.00983967	0.834411
GOTERM_BP_DIRECT	GO:0010595	positive regulation of endothelial cell migration	5	3.44828	0.00062339	PRKCA, VEGFA, FGF1, FGF2, KDR	144	46	16792	12.6751	0.752774	0.0123997	1.0805
GOTERM_BP_DIRECT	GO:0051781	positive regulation of cell division	5	3.44828	0.000676912	VEGFA, IL1B, FGF1, FGF2, SHH	144	47	16792	12.4054	0.780735	0.0133392	1.17276
GOTERM_BP_DIRECT	GO:0071230	cellular response to amino acid stimulus	5	3.44828	0.000676912	EGFR, TNF, DNMT1, BCL2L1, MMP2	144	47	16792	12.4054	0.780735	0.0133392	1.17276
GOTERM_BP_DIRECT	GO:0042542	response to hydrogen peroxide	5	3.44828	0.000923776	JUN, BCL2, TRPA1, STAT1, SRC	144	51	16792	11.4325	0.873958	0.0175463	1.59721
GOTERM_BP_DIRECT	GO:0034097	response to cytokine	5	3.44828	0.000994203	JUN, BCL2, RARA, BCL2L1, STAT1	144	52	16792	11.2126	0.892377	0.0184045	1.71799
GOTERM_BP_DIRECT	GO:0007173	epidermal growth factor receptor signaling pathway	5	3.44828	0.00131386	EGFR, ADAM17, PIK3R1, SRC, PTPN11	144	56	16792	10.4117	0.947466	0.0229321	2.26442
GOTERM_BP_DIRECT	GO:0050679	positive regulation of epithelial cell proliferation	5	3.44828	0.00169917	EGFR, IL6, ERBB2, VEGFA, FGF1	144	60	16792	9.71759	0.977876	0.0282482	2.91929
GOTERM_BP_DIRECT	GO:0007613	memory	5	3.44828	0.00191851	PTGS2, CNR1, SLC6A4, CHRNA7, HTR2A	144	62	16792	9.40412	0.986479	0.0313751	3.29021
GOTERM_BP_DIRECT	GO:0035019	somatic stem cell population maintenance	5	3.44828	0.00228312	BRAF, EPAS1, KIT, FGF2, STAT3	144	65	16792	8.97009	0.994038	0.0361805	3.90386
GOTERM_BP_DIRECT	GO:0051384	response to glucocorticoid	5	3.44828	0.00228312	IL6, TNF, PTGS2, BCL2, GBA	144	65	16792	8.97009	0.994038	0.0361805	3.90386
GOTERM_BP_DIRECT	GO:0008217	regulation of blood pressure	5	3.44828	0.00228312	ACE, PTGS2, REN, PPARG, EPHX2	144	65	16792	8.97009	0.994038	0.0361805	3.90386
GOTERM_BP_DIRECT	GO:0007200	phospholipase C-activating G-protein coupled receptor signaling pathway	5	3.44828	0.00241456	OPRM1, PTGER3, ADRA1B, ESR1, HTR2A	144	66	16792	8.83418	0.995562	0.0376937	4.12418
GOTERM_BP_DIRECT	GO:0035690	cellular response to drug	5	3.44828	0.00283995	EGFR, BRAF, REN, IL1B, NOS2	144	69	16792	8.45008	0.998294	0.0430024	4.83395
GOTERM_BP_DIRECT	GO:0007265	Ras protein signal transduction	5	3.44828	0.00299244	JUN, ADRA2A, DNMT1, FGF2, CDK2	144	70	16792	8.32937	0.998789	0.0449587	5.08716
GOTERM_BP_DIRECT	GO:0031295	T cell costimulation	5	3.44828	0.00441833	AKT1, PIK3R1, SRC, DPP4, PTPN11	144	78	16792	7.47507	0.999951	0.0628003	7.42442
GOTERM_BP_DIRECT	GO:0008543	fibroblast growth factor receptor signaling pathway	5	3.44828	0.00527818	FGFR1, MAPK3, FGF1, FGF2, PTPN11	144	82	16792	7.11043	0.999993	0.072757	8.80752
GOTERM_BP_DIRECT	GO:0006919	activation of cysteine-type endopeptidase activity involved in apoptotic process	5	3.44828	0.0055094	XDH, TNF, VCP, PPARG, NLRP3	144	83	16792	7.02477	0.999996	0.0744614	9.17611
GOTERM_BP_DIRECT	GO:0001822	kidney development	5	3.44828	0.00624346	ODC1, ACE, REN, VEGFA, CA2	144	86	16792	6.77972	0.999999	0.0820221	10.337
GOTERM_BP_DIRECT	GO:0048013	ephrin receptor signaling pathway	5	3.44828	0.00624346	MMP9, PSEN2, MMP2, SRC, PTPN11	144	86	16792	6.77972	0.999999	0.0820221	10.337
GOTERM_BP_DIRECT	GO:0030336	negative regulation of cell migration	5	3.44828	0.00882782	CYP1B1, DRD2, BCL2, SERPINE1, SHH	144	95	16792	6.13743	1	0.109707	14.3137
GOTERM_BP_DIRECT	GO:0010468	regulation of gene expression	5	3.44828	0.0105262	HIF1A, BCL2, F2, CDK6, AHR	144	100	16792	5.83056	1	0.126056	16.8359
GOTERM_BP_DIRECT	GO:0002576	platelet degranulation	5	3.44828	0.0116399	SELP, APP, VEGFA, SERPINE1, PLG	144	103	16792	5.66073	1	0.136344	18.4517
GOTERM_BP_DIRECT	GO:0009615	response to virus	5	3.44828	0.0145256	ODC1, TNF, CDK6, IKBKB, SRC	144	110	16792	5.30051	1	0.164048	22.5018
GOTERM_BP_DIRECT	GO:0007219	Notch signaling pathway	5	3.44828	0.0168412	APP, PSEN2, ADAM17, CDK6, NR1H4	144	115	16792	5.07005	1	0.185057	25.6138
GOTERM_BP_DIRECT	GO:0033209	tumor necrosis factor-mediated signaling pathway	5	3.44828	0.0183353	TNFRSF1A, TNF, ADAM17, IKBKB, STAT1	144	118	16792	4.94115	1	0.196089	27.5587
GOTERM_BP_DIRECT	GO:0006897	endocytosis	5	3.44828	0.0310817	PIK3CG, APP, CHRNA7, BCL2L1, SHH	144	139	16792	4.19464	1	0.291899	42.31
GOTERM_BP_DIRECT	GO:0008360	regulation of cell shape	5	3.44828	0.031791	IL6, VEGFA, F2, KIT, KDR	144	140	16792	4.16468	1	0.29634	43.0414
GOTERM_BP_DIRECT	GO:0042742	defense response to bacterium	5	3.44828	0.0355085	TNFRSF1A, MPO, NOS2, NR1H4, TLR9	144	145	16792	4.02107	1	0.317626	46.7336
GOTERM_BP_DIRECT	GO:0043123	positive regulation of I-kappaB kinase/NF-kappaB signaling	5	3.44828	0.0489512	TNFRSF1A, TNF, IKBKB, PRKCB, TLR9	144	161	16792	3.62146	1	0.398867	58.2882
GOTERM_BP_DIRECT	GO:1903140	regulation of establishment of endothelial barrier	4	2.75862	2.06438e-05	TNFRSF1A, TNF, IL1B, IKBKB	144	7	16792	66.6349	0.0452094	0.000758126	0.0359586
GOTERM_BP_DIRECT	GO:0060020	Bergmann glial cell differentiation	4	2.75862	4.89283e-05	MAP2K1, MAPK3, SHH, PTPN11	144	9	16792	51.8272	0.103853	0.00150094	0.0852067
GOTERM_BP_DIRECT	GO:0048149	behavioral response to ethanol	4	2.75862	9.49138e-05	OPRM1, DRD2, DRD4, CHRNA7	144	11	16792	42.404	0.191611	0.00259068	0.165226
GOTERM_BP_DIRECT	GO:0001963	synaptic transmission, dopaminergic	4	2.75862	0.000162472	DRD3, ADORA2A, DRD2, DRD4	144	13	16792	35.8803	0.305199	0.00408299	0.282675
GOTERM_BP_DIRECT	GO:0060134	prepulse inhibition	4	2.75862	0.000162472	DRD3, ADORA2A, DRD2, SLC6A3	144	13	16792	35.8803	0.305199	0.00408299	0.282675
GOTERM_BP_DIRECT	GO:0050435	beta-amyloid metabolic process	4	2.75862	0.000162472	ACE, REN, PSEN2, BACE1	144	13	16792	35.8803	0.305199	0.00408299	0.282675
GOTERM_BP_DIRECT	GO:0014059	regulation of dopamine secretion	4	2.75862	0.000162472	DRD3, DRD2, CHRNA4, HTR2A	144	13	16792	35.8803	0.305199	0.00408299	0.282675
GOTERM_BP_DIRECT	GO:0048148	behavioral response to cocaine	4	2.75862	0.000205495	DRD3, DRD2, DRD4, HTR2A	144	14	16792	33.3175	0.36907	0.00499358	0.357401
GOTERM_BP_DIRECT	GO:0008209	androgen metabolic process	4	2.75862	0.00031222	ESR1, SHH, UGT2B7, CYP19A1	144	16	16792	29.1528	0.503313	0.00704371	0.542545
GOTERM_BP_DIRECT	GO:0060324	face development	4	2.75862	0.000449306	BRAF, MAP2K1, MAPK3, RARA	144	18	16792	25.9136	0.634731	0.00936818	0.77988
GOTERM_BP_DIRECT	GO:0043536	positive regulation of blood vessel endothelial cell migration	4	2.75862	0.000530232	PRKCA, AKT1, VEGFA, FGF2	144	19	16792	24.5497	0.695342	0.010747	0.919738
GOTERM_BP_DIRECT	GO:1902895	positive regulation of pri-miRNA transcription from RNA polymerase II promoter	4	2.75862	0.000619925	HIF1A, JUN, TERT, STAT3	144	20	16792	23.3222	0.750846	0.0124416	1.07453
GOTERM_BP_DIRECT	GO:0002052	positive regulation of neuroblast proliferation	4	2.75862	0.000619925	HIF1A, DRD2, VEGFA, SHH	144	20	16792	23.3222	0.750846	0.0124416	1.07453
GOTERM_BP_DIRECT	GO:0042346	positive regulation of NF-kappaB import into nucleus	4	2.75862	0.000718752	TNF, PTGS2, IL1B, TLR9	144	21	16792	22.2116	0.800372	0.0139136	1.24482
GOTERM_BP_DIRECT	GO:2000378	negative regulation of reactive oxygen species metabolic process	4	2.75862	0.000718752	HIF1A, G6PD, BCL2, SIRT5	144	21	16792	22.2116	0.800372	0.0139136	1.24482
GOTERM_BP_DIRECT	GO:0051000	positive regulation of nitric-oxide synthase activity	4	2.75862	0.000827069	AKT1, HIF1A, ESR1, TERT	144	22	16792	21.202	0.843426	0.0158577	1.43114
GOTERM_BP_DIRECT	GO:2001243	negative regulation of intrinsic apoptotic signaling pathway	4	2.75862	0.000827069	BCL2, MMP9, BCL2L1, SRC	144	22	16792	21.202	0.843426	0.0158577	1.43114
GOTERM_BP_DIRECT	GO:0035924	cellular response to vascular endothelial growth factor stimulus	4	2.75862	0.000945224	AKT1, FLT1, VEGFA, KDR	144	23	16792	20.2802	0.879878	0.0177994	1.63401
GOTERM_BP_DIRECT	GO:0051966	regulation of synaptic transmission, glutamatergic	4	2.75862	0.000945224	GRM5, GRM3, GRM2, CNR1	144	23	16792	20.2802	0.879878	0.0177994	1.63401
GOTERM_BP_DIRECT	GO:0048754	branching morphogenesis of an epithelial tube	4	2.75862	0.000945224	VEGFA, MET, MMP14, SHH	144	23	16792	20.2802	0.879878	0.0177994	1.63401
GOTERM_BP_DIRECT	GO:0050482	arachidonic acid secretion	4	2.75862	0.00107355	ACE, DRD3, DRD2, DRD4	144	24	16792	19.4352	0.909926	0.0193798	1.8539
GOTERM_BP_DIRECT	GO:0030878	thyroid gland development	4	2.75862	0.00121238	BRAF, MAP2K1, MAPK3, SHH	144	25	16792	18.6578	0.934032	0.0213449	2.09125
GOTERM_BP_DIRECT	GO:0040014	regulation of multicellular organism growth	4	2.75862	0.00136201	APP, DRD3, STAT3, PTPN11	144	26	16792	17.9402	0.952847	0.0235796	2.34649
GOTERM_BP_DIRECT	GO:0050999	regulation of nitric-oxide synthase activity	4	2.75862	0.00136201	AKT1, EGFR, HSP90AA1, IL1B	144	26	16792	17.9402	0.952847	0.0235796	2.34649
GOTERM_BP_DIRECT	GO:0032148	activation of protein kinase B activity	4	2.75862	0.00136201	ADRA2A, FGF1, INSR, SRC	144	26	16792	17.9402	0.952847	0.0235796	2.34649
GOTERM_BP_DIRECT	GO:0032757	positive regulation of interleukin-8 production	4	2.75862	0.00136201	TNF, SERPINE1, IL1B, TLR9	144	26	16792	17.9402	0.952847	0.0235796	2.34649
GOTERM_BP_DIRECT	GO:0033077	T cell differentiation in thymus	4	2.75862	0.00152276	BCL2, ADAM17, CDK6, SHH	144	27	16792	17.2757	0.967127	0.0257327	2.61998
GOTERM_BP_DIRECT	GO:2000352	negative regulation of endothelial cell apoptotic process	4	2.75862	0.00169493	BRAF, SERPINE1, TERT, KDR	144	28	16792	16.6587	0.977664	0.0283889	2.91209
GOTERM_BP_DIRECT	GO:0001662	behavioral fear response	4	2.75862	0.00187878	HTR1A, BCL2, DRD4, DPP4	144	29	16792	16.0843	0.985218	0.0309607	3.22313
GOTERM_BP_DIRECT	GO:0046326	positive regulation of glucose import	4	2.75862	0.00207461	AKT1, INSR, PIK3R1, TERT	144	30	16792	15.5481	0.990477	0.0334005	3.55339
GOTERM_BP_DIRECT	GO:0071392	cellular response to estradiol stimulus	4	2.75862	0.00228267	EGFR, IL6, SSTR2, ESR1	144	31	16792	15.0466	0.994032	0.0364308	3.90311
GOTERM_BP_DIRECT	GO:0031663	lipopolysaccharide-mediated signaling pathway	4	2.75862	0.00250323	AKT1, TNF, MAPK3, IL1B	144	32	16792	14.5764	0.996364	0.0385167	4.27253
GOTERM_BP_DIRECT	GO:0051402	neuron apoptotic process	4	2.75862	0.00273652	APP, BCL2, POLB, BCL2L1	144	33	16792	14.1347	0.997847	0.0417489	4.66182
GOTERM_BP_DIRECT	GO:0010507	negative regulation of autophagy	4	2.75862	0.00351516	AKT1, BCL2, MET, BCL2L1	144	36	16792	12.9568	0.999626	0.0519234	5.95037
GOTERM_BP_DIRECT	GO:0009409	response to cold	4	2.75862	0.00351516	IL6, HSP90AA1, TRPA1, PPARG	144	36	16792	12.9568	0.999626	0.0519234	5.95037
GOTERM_BP_DIRECT	GO:0042517	positive regulation of tyrosine phosphorylation of Stat3 protein	4	2.75862	0.00410209	IL6, VEGFA, KIT, STAT3	144	38	16792	12.2749	0.9999	0.0588034	6.91078
GOTERM_BP_DIRECT	GO:0006695	cholesterol biosynthetic process	4	2.75862	0.00410209	G6PD, CES1, HMGCR, CFTR	144	38	16792	12.2749	0.9999	0.0588034	6.91078
GOTERM_BP_DIRECT	GO:0018107	peptidyl-threonine phosphorylation	4	2.75862	0.00410209	AKT1, BCL2, GSK3B, DYRK1A	144	38	16792	12.2749	0.9999	0.0588034	6.91078
GOTERM_BP_DIRECT	GO:0051209	release of sequestered calcium ion into cytosol	4	2.75862	0.00508821	DRD2, TRPA1, FGF2, HTR2A	144	41	16792	11.3767	0.999989	0.0710993	8.50363
GOTERM_BP_DIRECT	GO:0032526	response to retinoic acid	4	2.75862	0.00508821	CD38, RXRA, PPARG, RARA	144	41	16792	11.3767	0.999989	0.0710993	8.50363
GOTERM_BP_DIRECT	GO:0030163	protein catabolic process	4	2.75862	0.00508821	AKT1, REN, BACE1, CTSD	144	41	16792	11.3767	0.999989	0.0710993	8.50363
GOTERM_BP_DIRECT	GO:0045785	positive regulation of cell adhesion	4	2.75862	0.00581821	PRKCA, TNF, ERBB2, VEGFA	144	43	16792	10.8475	0.999998	0.0780108	9.6662
GOTERM_BP_DIRECT	GO:0032755	positive regulation of interleukin-6 production	4	2.75862	0.00660781	IL6, TNF, IL1B, TLR9	144	45	16792	10.3654	1	0.086109	10.908
GOTERM_BP_DIRECT	GO:0032147	activation of protein kinase activity	4	2.75862	0.00660781	DRD2, VEGFA, ADRA2A, INSR	144	45	16792	10.3654	1	0.086109	10.908
GOTERM_BP_DIRECT	GO:0032729	positive regulation of interferon-gamma production	4	2.75862	0.00702533	TNF, IL1B, PDE4D, IL2	144	46	16792	10.1401	1	0.0902694	11.5581
GOTERM_BP_DIRECT	GO:0007187	G-protein coupled receptor signaling pathway, coupled to cyclic nucleotide second messenger	4	2.75862	0.00702533	OPRM1, SSTR2, CNR1, CNR2	144	46	16792	10.1401	1	0.0902694	11.5581
GOTERM_BP_DIRECT	GO:0030900	forebrain development	4	2.75862	0.00702533	APP, SSTR2, SRC, SHH	144	46	16792	10.1401	1	0.0902694	11.5581
GOTERM_BP_DIRECT	GO:0014070	response to organic cyclic compound	4	2.75862	0.00837037	G6PD, TRPA1, EPHX1, MMP14	144	49	16792	9.51927	1	0.104887	13.6221
GOTERM_BP_DIRECT	GO:0048146	positive regulation of fibroblast proliferation	4	2.75862	0.0109273	EGFR, JUN, ESR1, CDK6	144	54	16792	8.63786	1	0.12987	17.4213
GOTERM_BP_DIRECT	GO:0032922	circadian regulation of gene expression	4	2.75862	0.0126549	PPARA, DRD3, DRD2, AHR	144	57	16792	8.18324	1	0.145879	19.8985
GOTERM_BP_DIRECT	GO:0032091	negative regulation of protein binding	4	2.75862	0.0126549	PPARA, ACE, GSK3B, AURKB	144	57	16792	8.18324	1	0.145879	19.8985
GOTERM_BP_DIRECT	GO:0007612	learning	4	2.75862	0.0126549	GRM5, DRD3, PTGS2, JUN	144	57	16792	8.18324	1	0.145879	19.8985
GOTERM_BP_DIRECT	GO:0046330	positive regulation of JNK cascade	4	2.75862	0.0179871	TNF, IL1B, TRPV4, TLR9	144	65	16792	7.17607	1	0.193634	27.1098
GOTERM_BP_DIRECT	GO:0006006	glucose metabolic process	4	2.75862	0.019487	AKT1, TNF, G6PD, AKR1A1	144	67	16792	6.96186	1	0.205224	29.0252
GOTERM_BP_DIRECT	GO:0097190	apoptotic signaling pathway	4	2.75862	0.0226883	PRKCA, CD38, SHH, DAPK1	144	71	16792	6.56964	1	0.230796	32.9559
GOTERM_BP_DIRECT	GO:0032088	negative regulation of NF-kappaB transcription factor activity	4	2.75862	0.0226883	CYP1B1, NLRP3, NR1H4, TLR9	144	71	16792	6.56964	1	0.230796	32.9559
GOTERM_BP_DIRECT	GO:0007005	mitochondrion organization	4	2.75862	0.0279944	EPAS1, PARP1, TERT, GBA	144	77	16792	6.05772	1	0.271355	39.0224
GOTERM_BP_DIRECT	GO:0008286	insulin receptor signaling pathway	4	2.75862	0.0289375	AKT1, IGF1R, INSR, PIK3R1	144	78	16792	5.98006	1	0.27687	40.0449
GOTERM_BP_DIRECT	GO:0001503	ossification	4	2.75862	0.0308737	EGFR, ALOX15, BCL2, MMP9	144	80	16792	5.83056	1	0.291427	42.0938
GOTERM_BP_DIRECT	GO:0050731	positive regulation of peptidyl-tyrosine phosphorylation	4	2.75862	0.0328764	IL6, VEGFA, SRC, HTR2A	144	82	16792	5.68835	1	0.301236	44.1436
GOTERM_BP_DIRECT	GO:0050830	defense response to Gram-positive bacterium	4	2.75862	0.0360048	APP, IL6, TNF, ADAM17	144	85	16792	5.48758	1	0.318866	47.2091
GOTERM_BP_DIRECT	GO:0006928	movement of cell or subcellular component	4	2.75862	0.0370805	PTGS2, MAP2K1, ADRA2A, STAT3	144	86	16792	5.42377	1	0.325543	48.226
GOTERM_BP_DIRECT	GO:0034776	response to histamine	3	2.06897	0.000214847	DRD3, DRD2, DRD4	144	3	16792	116.611	0.382158	0.00510949	0.373637
GOTERM_BP_DIRECT	GO:0042420	dopamine catabolic process	3	2.06897	0.000708167	SLC6A3, MAOA, MAOB	144	5	16792	69.9667	0.795577	0.0138295	1.22659
GOTERM_BP_DIRECT	GO:0007195	adenylate cyclase-inhibiting dopamine receptor signaling pathway	3	2.06897	0.000708167	DRD3, DRD2, DRD4	144	5	16792	69.9667	0.795577	0.0138295	1.22659
GOTERM_BP_DIRECT	GO:0099565	chemical synaptic transmission, postsynaptic	3	2.06897	0.000708167	AKT1, DRD2, GSK3B	144	5	16792	69.9667	0.795577	0.0138295	1.22659
GOTERM_BP_DIRECT	GO:0032754	positive regulation of interleukin-5 production	3	2.06897	0.00105631	RARA, PDE4D, NLRP3	144	6	16792	58.3056	0.906374	0.0192263	1.82439
GOTERM_BP_DIRECT	GO:0038084	vascular endothelial growth factor signaling pathway	3	2.06897	0.00105631	FLT1, FLT3, VEGFA	144	6	16792	58.3056	0.906374	0.0192263	1.82439
GOTERM_BP_DIRECT	GO:0060664	epithelial cell proliferation involved in salivary gland morphogenesis	3	2.06897	0.00105631	IL6, TNF, SHH	144	6	16792	58.3056	0.906374	0.0192263	1.82439
GOTERM_BP_DIRECT	GO:0002320	lymphoid progenitor cell differentiation	3	2.06897	0.00105631	BCL2, KIT, SHH	144	6	16792	58.3056	0.906374	0.0192263	1.82439
GOTERM_BP_DIRECT	GO:0030814	regulation of cAMP metabolic process	3	2.06897	0.00147058	DRD3, DRD2, PDE4D	144	7	16792	49.9762	0.963043	0.0252419	2.53129
GOTERM_BP_DIRECT	GO:0002318	myeloid progenitor cell differentiation	3	2.06897	0.00147058	BRAF, FLT3, KIT	144	7	16792	49.9762	0.963043	0.0252419	2.53129
GOTERM_BP_DIRECT	GO:0031659	positive regulation of cyclin-dependent protein serine/threonine kinase activity involved in G1/S transition of mitotic cell cycle	3	2.06897	0.00194984	AKT1, EGFR, ADAM17	144	8	16792	43.7292	0.987397	0.031649	3.34308
GOTERM_BP_DIRECT	GO:0060080	inhibitory postsynaptic potential	3	2.06897	0.00194984	ADORA2A, DRD4, CHRNA4	144	8	16792	43.7292	0.987397	0.031649	3.34308
GOTERM_BP_DIRECT	GO:0033629	negative regulation of cell adhesion mediated by integrin	3	2.06897	0.00194984	CYP1B1, SERPINE1, PTPN11	144	8	16792	43.7292	0.987397	0.031649	3.34308
GOTERM_BP_DIRECT	GO:2000641	regulation of early endosome to late endosome transport	3	2.06897	0.00194984	MAP2K1, MAPK3, SRC	144	8	16792	43.7292	0.987397	0.031649	3.34308
GOTERM_BP_DIRECT	GO:0045630	positive regulation of T-helper 2 cell differentiation	3	2.06897	0.00194984	IL6, RARA, NLRP3	144	8	16792	43.7292	0.987397	0.031649	3.34308
GOTERM_BP_DIRECT	GO:0035095	behavioral response to nicotine	3	2.06897	0.00249295	PPARA, CHRNA4, CHRNA7	144	9	16792	38.8704	0.996279	0.0386263	4.25535
GOTERM_BP_DIRECT	GO:0042053	regulation of dopamine metabolic process	3	2.06897	0.00309883	HTR1A, SLC6A3, DRD4	144	10	16792	34.9833	0.999046	0.0462127	5.26345
GOTERM_BP_DIRECT	GO:0046902	regulation of mitochondrial membrane permeability	3	2.06897	0.00309883	BCL2, BCL2L1, STAT3	144	10	16792	34.9833	0.999046	0.0462127	5.26345
GOTERM_BP_DIRECT	GO:0051918	negative regulation of fibrinolysis	3	2.06897	0.00309883	F2, SERPINE1, PLG	144	10	16792	34.9833	0.999046	0.0462127	5.26345
GOTERM_BP_DIRECT	GO:0061045	negative regulation of wound healing	3	2.06897	0.00376636	HMGCR, SERPINE1, FGF2	144	11	16792	31.803	0.999787	0.054816	6.36256
GOTERM_BP_DIRECT	GO:0034116	positive regulation of heterotypic cell-cell adhesion	3	2.06897	0.00376636	ALOX15, TNF, IL1B	144	11	16792	31.803	0.999787	0.054816	6.36256
GOTERM_BP_DIRECT	GO:0042417	dopamine metabolic process	3	2.06897	0.00376636	DRD3, DRD2, DRD4	144	11	16792	31.803	0.999787	0.054816	6.36256
GOTERM_BP_DIRECT	GO:0002446	neutrophil mediated immunity	3	2.06897	0.00376636	ACE, IL6, ADAM17	144	11	16792	31.803	0.999787	0.054816	6.36256
GOTERM_BP_DIRECT	GO:0060445	branching involved in salivary gland morphogenesis	3	2.06897	0.00376636	FGFR1, IL6, SHH	144	11	16792	31.803	0.999787	0.054816	6.36256
GOTERM_BP_DIRECT	GO:0001759	organ induction	3	2.06897	0.00449448	FGFR1, FGF1, FGF2	144	12	16792	29.1528	0.999959	0.0634486	7.54771
GOTERM_BP_DIRECT	GO:0035815	positive regulation of renal sodium excretion	3	2.06897	0.00449448	DRD3, ADORA2A, DRD2	144	12	16792	29.1528	0.999959	0.0634486	7.54771
GOTERM_BP_DIRECT	GO:0071498	cellular response to fluid shear stress	3	2.06897	0.00449448	PTGS2, CA2, SRC	144	12	16792	29.1528	0.999959	0.0634486	7.54771
GOTERM_BP_DIRECT	GO:0031000	response to caffeine	3	2.06897	0.00449448	IL6, ADORA2A, PPARG	144	12	16792	29.1528	0.999959	0.0634486	7.54771
GOTERM_BP_DIRECT	GO:0006809	nitric oxide biosynthetic process	3	2.06897	0.00528212	AKT1, CYP1B1, NOS2	144	13	16792	26.9103	0.999993	0.0723657	8.81381
GOTERM_BP_DIRECT	GO:2001275	positive regulation of glucose import in response to insulin stimulus	3	2.06897	0.00528212	PIK3R1, NR1H4, PTPN11	144	13	16792	26.9103	0.999993	0.0723657	8.81381
GOTERM_BP_DIRECT	GO:0048546	digestive tract morphogenesis	3	2.06897	0.00528212	EGFR, HIF1A, BCL2	144	13	16792	26.9103	0.999993	0.0723657	8.81381
GOTERM_BP_DIRECT	GO:0001878	response to yeast	3	2.06897	0.00528212	APP, IL6, MPO	144	13	16792	26.9103	0.999993	0.0723657	8.81381
GOTERM_BP_DIRECT	GO:0050709	negative regulation of protein secretion	3	2.06897	0.00528212	DRD3, DRD2, DRD4	144	13	16792	26.9103	0.999993	0.0723657	8.81381
GOTERM_BP_DIRECT	GO:0048009	insulin-like growth factor receptor signaling pathway	3	2.06897	0.00612822	AKT1, IGF1R, PIK3R1	144	14	16792	24.9881	0.999999	0.0810402	10.1557
GOTERM_BP_DIRECT	GO:0030194	positive regulation of blood coagulation	3	2.06897	0.00612822	HPSE, F2, SERPINE1	144	14	16792	24.9881	0.999999	0.0810402	10.1557
GOTERM_BP_DIRECT	GO:0045821	positive regulation of glycolytic process	3	2.06897	0.00612822	HIF1A, INSR, HTR2A	144	14	16792	24.9881	0.999999	0.0810402	10.1557
GOTERM_BP_DIRECT	GO:0051044	positive regulation of membrane protein ectodomain proteolysis	3	2.06897	0.00703175	TNF, ADRA2A, IL1B	144	15	16792	23.3222	1	0.0898355	11.5681
GOTERM_BP_DIRECT	GO:0002042	cell migration involved in sprouting angiogenesis	3	2.06897	0.00703175	VEGFA, FGF2, KDR	144	15	16792	23.3222	1	0.0898355	11.5681
GOTERM_BP_DIRECT	GO:1904707	positive regulation of vascular smooth muscle cell proliferation	3	2.06897	0.00703175	MMP9, MMP2, TERT	144	15	16792	23.3222	1	0.0898355	11.5681
GOTERM_BP_DIRECT	GO:0035162	embryonic hemopoiesis	3	2.06897	0.00799169	HIF1A, KIT, KDR	144	16	16792	21.8646	1	0.100934	13.0457
GOTERM_BP_DIRECT	GO:0050995	negative regulation of lipid catabolic process	3	2.06897	0.00799169	TNF, ADRA2A, IL1B	144	16	16792	21.8646	1	0.100934	13.0457
GOTERM_BP_DIRECT	GO:0030224	monocyte differentiation	3	2.06897	0.00900701	JUN, VEGFA, PPARG	144	17	16792	20.5784	1	0.111201	14.5832
GOTERM_BP_DIRECT	GO:2000811	negative regulation of anoikis	3	2.06897	0.00900701	BCL2, BCL2L1, SRC	144	17	16792	20.5784	1	0.111201	14.5832
GOTERM_BP_DIRECT	GO:0030225	macrophage differentiation	3	2.06897	0.0100767	MMP9, VEGFA, PARP1	144	18	16792	19.4352	1	0.121636	16.1753
GOTERM_BP_DIRECT	GO:0010039	response to iron ion	3	2.06897	0.0100767	DRD2, SLC6A3, BCL2	144	18	16792	19.4352	1	0.121636	16.1753
GOTERM_BP_DIRECT	GO:0071880	adenylate cyclase-activating adrenergic receptor signaling pathway	3	2.06897	0.0111998	DRD2, ADRA2A, ADRA1B	144	19	16792	18.4123	1	0.132205	17.8168
GOTERM_BP_DIRECT	GO:0051968	positive regulation of synaptic transmission, glutamatergic	3	2.06897	0.0111998	EGFR, PTGS2, ADORA2A	144	19	16792	18.4123	1	0.132205	17.8168
GOTERM_BP_DIRECT	GO:0001659	temperature homeostasis	3	2.06897	0.0111998	DRD2, STAT3, HTR2A	144	19	16792	18.4123	1	0.132205	17.8168
GOTERM_BP_DIRECT	GO:0014911	positive regulation of smooth muscle cell migration	3	2.06897	0.0123754	NOX4, BCL2, SRC	144	20	16792	17.4917	1	0.143615	19.5025
GOTERM_BP_DIRECT	GO:0001892	embryonic placenta development	3	2.06897	0.0123754	EGFR, HIF1A, EPAS1	144	20	16792	17.4917	1	0.143615	19.5025
GOTERM_BP_DIRECT	GO:0016125	sterol metabolic process	3	2.06897	0.0136024	CYP17A1, CYP1B1, CYP19A1	144	21	16792	16.6587	1	0.155186	21.2272
GOTERM_BP_DIRECT	GO:0030520	intracellular estrogen receptor signaling pathway	3	2.06897	0.0136024	ESR1, ESR2, SRC	144	21	16792	16.6587	1	0.155186	21.2272
GOTERM_BP_DIRECT	GO:1900182	positive regulation of protein localization to nucleus	3	2.06897	0.0136024	AKT1, F2, SRC	144	21	16792	16.6587	1	0.155186	21.2272
GOTERM_BP_DIRECT	GO:0042730	fibrinolysis	3	2.06897	0.0136024	F2, SERPINE1, PLG	144	21	16792	16.6587	1	0.155186	21.2272
GOTERM_BP_DIRECT	GO:0043473	pigmentation	3	2.06897	0.0136024	TYR, DRD2, KIT	144	21	16792	16.6587	1	0.155186	21.2272
GOTERM_BP_DIRECT	GO:0006509	membrane protein ectodomain proteolysis	3	2.06897	0.0148799	PSEN2, BACE1, ADAM17	144	22	16792	15.9015	1	0.16689	22.9858
GOTERM_BP_DIRECT	GO:0046427	positive regulation of JAK-STAT cascade	3	2.06897	0.0148799	IL6, CYP1B1, KIT	144	22	16792	15.9015	1	0.16689	22.9858
GOTERM_BP_DIRECT	GO:0071542	dopaminergic neuron differentiation	3	2.06897	0.0148799	HIF1A, VEGFA, SHH	144	22	16792	15.9015	1	0.16689	22.9858
GOTERM_BP_DIRECT	GO:0043278	response to morphine	3	2.06897	0.016207	DRD3, DRD2, CNR1	144	23	16792	15.2101	1	0.179575	24.7734
GOTERM_BP_DIRECT	GO:0016239	positive regulation of macroautophagy	3	2.06897	0.016207	HIF1A, KDR, GBA	144	23	16792	15.2101	1	0.179575	24.7734
GOTERM_BP_DIRECT	GO:0001836	release of cytochrome c from mitochondria	3	2.06897	0.016207	JUN, BCL2, BCL2L1	144	23	16792	15.2101	1	0.179575	24.7734
GOTERM_BP_DIRECT	GO:0048870	cell motility	3	2.06897	0.0175828	MAP2K1, ADAM17, MMP14	144	24	16792	14.5764	1	0.190595	26.5853
GOTERM_BP_DIRECT	GO:0051899	membrane depolarization	3	2.06897	0.0190063	ADORA2A, JUN, CHRNA4	144	25	16792	13.9933	1	0.201602	28.4166
GOTERM_BP_DIRECT	GO:0002053	positive regulation of mesenchymal cell proliferation	3	2.06897	0.0204767	FGFR1, VEGFA, STAT1	144	26	16792	13.4551	1	0.21258	30.263
GOTERM_BP_DIRECT	GO:0042755	eating behavior	3	2.06897	0.0204767	OPRM1, ADORA2A, STAT3	144	26	16792	13.4551	1	0.21258	30.263
GOTERM_BP_DIRECT	GO:0045840	positive regulation of mitotic nuclear division	3	2.06897	0.0204767	DRD3, IL1B, INSR	144	26	16792	13.4551	1	0.21258	30.263
GOTERM_BP_DIRECT	GO:0035987	endodermal cell differentiation	3	2.06897	0.021993	MMP9, MMP14, MMP2	144	27	16792	12.9568	1	0.225526	32.12
GOTERM_BP_DIRECT	GO:0009314	response to radiation	3	2.06897	0.0235544	OPRM1, JUN, BCL2	144	28	16792	12.494	1	0.2375	33.9835
GOTERM_BP_DIRECT	GO:0045931	positive regulation of mitotic cell cycle	3	2.06897	0.0235544	PRKCA, APP, PTPN11	144	28	16792	12.494	1	0.2375	33.9835
GOTERM_BP_DIRECT	GO:2000145	regulation of cell motility	3	2.06897	0.0235544	EGFR, ERBB2, CDK6	144	28	16792	12.494	1	0.2375	33.9835
GOTERM_BP_DIRECT	GO:0061418	regulation of transcription from RNA polymerase II promoter in response to hypoxia	3	2.06897	0.0235544	HIF1A, EPAS1, VEGFA	144	28	16792	12.494	1	0.2375	33.9835
GOTERM_BP_DIRECT	GO:0051881	regulation of mitochondrial membrane potential	3	2.06897	0.0235544	ADORA2A, BCL2, BCL2L1	144	28	16792	12.494	1	0.2375	33.9835
GOTERM_BP_DIRECT	GO:0043542	endothelial cell migration	3	2.06897	0.02516	CYP1B1, STAT1, DPP4	144	29	16792	12.0632	1	0.250545	35.8493
GOTERM_BP_DIRECT	GO:0042113	B cell activation	3	2.06897	0.02516	CHRNA4, CHRNA7, PRKCB	144	29	16792	12.0632	1	0.250545	35.8493
GOTERM_BP_DIRECT	GO:0035774	positive regulation of insulin secretion involved in cellular response to glucose stimulus	3	2.06897	0.02516	HIF1A, CFTR, NR1H4	144	29	16792	12.0632	1	0.250545	35.8493
GOTERM_BP_DIRECT	GO:0045909	positive regulation of vasodilation	3	2.06897	0.02516	EGFR, EPHX2, NOS2	144	29	16792	12.0632	1	0.250545	35.8493
GOTERM_BP_DIRECT	GO:0007281	germ cell development	3	2.06897	0.026809	AKT1, RARA, BCL2L1	144	30	16792	11.6611	1	0.262504	37.7137
GOTERM_BP_DIRECT	GO:2000379	positive regulation of reactive oxygen species metabolic process	3	2.06897	0.026809	NOX4, XDH, F2	144	30	16792	11.6611	1	0.262504	37.7137
GOTERM_BP_DIRECT	GO:0010803	regulation of tumor necrosis factor-mediated signaling pathway	3	2.06897	0.026809	TNFRSF1A, TNF, IKBKB	144	30	16792	11.6611	1	0.262504	37.7137
GOTERM_BP_DIRECT	GO:0046676	negative regulation of insulin secretion	3	2.06897	0.0285004	DRD2, ADRA2A, PTPN11	144	31	16792	11.2849	1	0.274416	39.5731
GOTERM_BP_DIRECT	GO:0045765	regulation of angiogenesis	3	2.06897	0.0285004	IL6, ERBB2, FGF2	144	31	16792	11.2849	1	0.274416	39.5731
GOTERM_BP_DIRECT	GO:0010332	response to gamma radiation	3	2.06897	0.0285004	BCL2, POLB, PARP1	144	31	16792	11.2849	1	0.274416	39.5731
GOTERM_BP_DIRECT	GO:0007205	protein kinase C-activating G-protein coupled receptor signaling pathway	3	2.06897	0.0285004	GRM5, ADORA2A, IL2	144	31	16792	11.2849	1	0.274416	39.5731
GOTERM_BP_DIRECT	GO:0002027	regulation of heart rate	3	2.06897	0.0320076	EPAS1, DRD2, PDE4D	144	33	16792	10.601	1	0.296849	43.2629
GOTERM_BP_DIRECT	GO:0010634	positive regulation of epithelial cell migration	3	2.06897	0.0320076	HIF1A, JUN, SRC	144	33	16792	10.601	1	0.296849	43.2629
GOTERM_BP_DIRECT	GO:0071364	cellular response to epidermal growth factor stimulus	3	2.06897	0.0320076	AKT1, EGFR, ERBB2	144	33	16792	10.601	1	0.296849	43.2629
GOTERM_BP_DIRECT	GO:0070555	response to interleukin-1	3	2.06897	0.0320076	PRKCA, CD38, SRC	144	33	16792	10.601	1	0.296849	43.2629
GOTERM_BP_DIRECT	GO:0043491	protein kinase B signaling	3	2.06897	0.0320076	AKT1, TNF, IL1B	144	33	16792	10.601	1	0.296849	43.2629
GOTERM_BP_DIRECT	GO:0030282	bone mineralization	3	2.06897	0.0338216	ALOX15, PTGS2, MMP13	144	34	16792	10.2892	1	0.306102	45.0871
GOTERM_BP_DIRECT	GO:0045787	positive regulation of cell cycle	3	2.06897	0.0338216	FGFR1, SLC6A4, RARA	144	34	16792	10.2892	1	0.306102	45.0871
GOTERM_BP_DIRECT	GO:0040018	positive regulation of multicellular organism growth	3	2.06897	0.0356749	DRD2, SLC6A3, BCL2	144	35	16792	9.99524	1	0.317641	46.8935
GOTERM_BP_DIRECT	GO:0072593	reactive oxygen species metabolic process	3	2.06897	0.0356749	NOX4, BCL2, EPHX2	144	35	16792	9.99524	1	0.317641	46.8935
GOTERM_BP_DIRECT	GO:0050918	positive chemotaxis	3	2.06897	0.0356749	VEGFA, MET, FGF2	144	35	16792	9.99524	1	0.317641	46.8935
GOTERM_BP_DIRECT	GO:0030177	positive regulation of Wnt signaling pathway	3	2.06897	0.0375667	CSNK2A1, TERT, SHH	144	36	16792	9.71759	1	0.327843	48.6796
GOTERM_BP_DIRECT	GO:0048536	spleen development	3	2.06897	0.0375667	BCL2, ADAM17, POLB	144	36	16792	9.71759	1	0.327843	48.6796
GOTERM_BP_DIRECT	GO:0043407	negative regulation of MAP kinase activity	3	2.06897	0.0375667	HMGCR, IL1B, GBA	144	36	16792	9.71759	1	0.327843	48.6796
GOTERM_BP_DIRECT	GO:0007271	synaptic transmission, cholinergic	3	2.06897	0.0394961	ADORA2A, CHRNA4, CHRNA7	144	37	16792	9.45495	1	0.340423	50.4428
GOTERM_BP_DIRECT	GO:0032467	positive regulation of cytokinesis	3	2.06897	0.0394961	DRD3, DRD2, AURKB	144	37	16792	9.45495	1	0.340423	50.4428
GOTERM_BP_DIRECT	GO:0051898	negative regulation of protein kinase B signaling	3	2.06897	0.0394961	XDH, DRD3, DRD2	144	37	16792	9.45495	1	0.340423	50.4428
GOTERM_BP_DIRECT	GO:0007188	adenylate cyclase-modulating G-protein coupled receptor signaling pathway	3	2.06897	0.0394961	ADORA2A, CNR1, ADRA1B	144	37	16792	9.45495	1	0.340423	50.4428
GOTERM_BP_DIRECT	GO:0050890	cognition	3	2.06897	0.0434649	GRM5, CHRNA4, CHRNA7	144	39	16792	8.97009	1	0.365379	53.8917
GOTERM_BP_DIRECT	GO:0030890	positive regulation of B cell proliferation	3	2.06897	0.0434649	CD38, BCL2, IL2	144	39	16792	8.97009	1	0.365379	53.8917
GOTERM_BP_DIRECT	GO:0006953	acute-phase response	3	2.06897	0.0434649	IL6, F2, STAT3	144	39	16792	8.97009	1	0.365379	53.8917
GOTERM_BP_DIRECT	GO:0051262	protein tetramerization	3	2.06897	0.0455028	IGF1R, ACHE, HMGCR	144	40	16792	8.74583	1	0.377732	55.5735
GOTERM_BP_DIRECT	GO:0043124	negative regulation of I-kappaB kinase/NF-kappaB signaling	3	2.06897	0.0455028	ESR1, STAT1, NR1H4	144	40	16792	8.74583	1	0.377732	55.5735
GOTERM_BP_DIRECT	GO:0043280	positive regulation of cysteine-type endopeptidase activity involved in apoptotic process	3	2.06897	0.0455028	TNF, NLRP3, DAPK1	144	40	16792	8.74583	1	0.377732	55.5735
GOTERM_BP_DIRECT	GO:0001658	branching involved in ureteric bud morphogenesis	3	2.06897	0.0496818	BCL2, FGF2, SHH	144	42	16792	8.32937	1	0.402144	58.843
GOTERM_BP_DIRECT	GO:0090002	establishment of protein localization to plasma membrane	3	2.06897	0.0496818	TNFRSF1A, TNF, IKBKB	144	42	16792	8.32937	1	0.402144	58.843
GOTERM_BP_DIRECT	GO:0032227	negative regulation of synaptic transmission, dopaminergic	2	1.37931	0.0169599	PTGS2, SLC6A4	144	2	16792	116.611	1	0.185345	25.7701
GOTERM_BP_DIRECT	GO:0006286	base-excision repair, base-free sugar-phosphate removal	2	1.37931	0.0169599	POLB, APEX1	144	2	16792	116.611	1	0.185345	25.7701
GOTERM_BP_DIRECT	GO:0035408	histone H3-T6 phosphorylation	2	1.37931	0.0169599	PRKCA, PRKCB	144	2	16792	116.611	1	0.185345	25.7701
GOTERM_BP_DIRECT	GO:0090325	regulation of locomotion involved in locomotory behavior	2	1.37931	0.0169599	DRD3, DRD2	144	2	16792	116.611	1	0.185345	25.7701
GOTERM_BP_DIRECT	GO:0045994	positive regulation of translational initiation by iron	2	1.37931	0.0169599	TNF, RXRA	144	2	16792	116.611	1	0.185345	25.7701
GOTERM_BP_DIRECT	GO:0038183	bile acid signaling pathway	2	1.37931	0.0169599	VDR, NR1H4	144	2	16792	116.611	1	0.185345	25.7701
GOTERM_BP_DIRECT	GO:0060523	prostate epithelial cord elongation	2	1.37931	0.0253324	ESR1, SHH	144	3	16792	77.7407	1	0.250952	36.0467
GOTERM_BP_DIRECT	GO:1904339	negative regulation of dopaminergic neuron differentiation	2	1.37931	0.0253324	GSK3B, SHH	144	3	16792	77.7407	1	0.250952	36.0467
GOTERM_BP_DIRECT	GO:0043243	positive regulation of protein complex disassembly	2	1.37931	0.0253324	TNF, GBA	144	3	16792	77.7407	1	0.250952	36.0467
GOTERM_BP_DIRECT	GO:2000544	regulation of endothelial cell chemotaxis to fibroblast growth factor	2	1.37931	0.0253324	FGF1, FGF2	144	3	16792	77.7407	1	0.250952	36.0467
GOTERM_BP_DIRECT	GO:0021697	cerebellar cortex formation	2	1.37931	0.0253324	MAP2K1, PTPN11	144	3	16792	77.7407	1	0.250952	36.0467
GOTERM_BP_DIRECT	GO:0038171	cannabinoid signaling pathway	2	1.37931	0.0253324	CNR1, CNR2	144	3	16792	77.7407	1	0.250952	36.0467
GOTERM_BP_DIRECT	GO:0070141	response to UV-A	2	1.37931	0.0253324	AKT1, EGFR	144	3	16792	77.7407	1	0.250952	36.0467
GOTERM_BP_DIRECT	GO:0060745	mammary gland branching involved in pregnancy	2	1.37931	0.0253324	VDR, ESR1	144	3	16792	77.7407	1	0.250952	36.0467
GOTERM_BP_DIRECT	GO:0060559	positive regulation of calcidiol 1-monooxygenase activity	2	1.37931	0.0253324	TNF, IL1B	144	3	16792	77.7407	1	0.250952	36.0467
GOTERM_BP_DIRECT	GO:0002679	respiratory burst involved in defense response	2	1.37931	0.0253324	PIK3CG, MPO	144	3	16792	77.7407	1	0.250952	36.0467
GOTERM_BP_DIRECT	GO:0010829	negative regulation of glucose transport	2	1.37931	0.0253324	IL1B, PRKCB	144	3	16792	77.7407	1	0.250952	36.0467
GOTERM_BP_DIRECT	GO:0072136	metanephric mesenchymal cell proliferation involved in metanephros development	2	1.37931	0.0253324	STAT1, SHH	144	3	16792	77.7407	1	0.250952	36.0467
GOTERM_BP_DIRECT	GO:0033602	negative regulation of dopamine secretion	2	1.37931	0.0253324	DRD2, CNR1	144	3	16792	77.7407	1	0.250952	36.0467
GOTERM_BP_DIRECT	GO:0051586	positive regulation of dopamine uptake involved in synaptic transmission	2	1.37931	0.0253324	DRD2, DRD4	144	3	16792	77.7407	1	0.250952	36.0467
GOTERM_BP_DIRECT	GO:0060160	negative regulation of dopamine receptor signaling pathway	2	1.37931	0.0253324	DRD3, DRD2	144	3	16792	77.7407	1	0.250952	36.0467
GOTERM_BP_DIRECT	GO:0046717	acid secretion	2	1.37931	0.0253324	DRD3, DRD2	144	3	16792	77.7407	1	0.250952	36.0467
GOTERM_BP_DIRECT	GO:0010871	negative regulation of receptor biosynthetic process	2	1.37931	0.0253324	PPARA, PPARG	144	3	16792	77.7407	1	0.250952	36.0467
GOTERM_BP_DIRECT	GO:0006725	cellular aromatic compound metabolic process	2	1.37931	0.0253324	CYP1B1, EPHX1	144	3	16792	77.7407	1	0.250952	36.0467
GOTERM_BP_DIRECT	GO:2000546	positive regulation of endothelial cell chemotaxis to fibroblast growth factor	2	1.37931	0.0336341	FGFR1, FGF2	144	4	16792	58.3056	1	0.305872	44.9011
GOTERM_BP_DIRECT	GO:0035625	epidermal growth factor-activated receptor transactivation by G-protein coupled receptor signaling pathway	2	1.37931	0.0336341	ADRA2A, ADAM17	144	4	16792	58.3056	1	0.305872	44.9011
GOTERM_BP_DIRECT	GO:1900086	positive regulation of peptidyl-tyrosine autophosphorylation	2	1.37931	0.0336341	ACE, VEGFA	144	4	16792	58.3056	1	0.305872	44.9011
GOTERM_BP_DIRECT	GO:0033004	negative regulation of mast cell activation	2	1.37931	0.0336341	CNR1, CNR2	144	4	16792	58.3056	1	0.305872	44.9011
GOTERM_BP_DIRECT	GO:0030730	sequestering of triglyceride	2	1.37931	0.0336341	TNF, IL1B	144	4	16792	58.3056	1	0.305872	44.9011
GOTERM_BP_DIRECT	GO:0031999	negative regulation of fatty acid beta-oxidation	2	1.37931	0.0336341	AKT1, CNR1	144	4	16792	58.3056	1	0.305872	44.9011
GOTERM_BP_DIRECT	GO:0045759	negative regulation of action potential	2	1.37931	0.0336341	CNR1, CNR2	144	4	16792	58.3056	1	0.305872	44.9011
GOTERM_BP_DIRECT	GO:1903800	positive regulation of production of miRNAs involved in gene silencing by miRNA	2	1.37931	0.0336341	EGFR, MAP2K1	144	4	16792	58.3056	1	0.305872	44.9011
GOTERM_BP_DIRECT	GO:1903347	negative regulation of bicellular tight junction assembly	2	1.37931	0.0336341	TNF, IKBKB	144	4	16792	58.3056	1	0.305872	44.9011
GOTERM_BP_DIRECT	GO:0061419	positive regulation of transcription from RNA polymerase II promoter in response to hypoxia	2	1.37931	0.0336341	HIF1A, VEGFA	144	4	16792	58.3056	1	0.305872	44.9011
GOTERM_BP_DIRECT	GO:0090170	regulation of Golgi inheritance	2	1.37931	0.0336341	MAP2K1, MAPK3	144	4	16792	58.3056	1	0.305872	44.9011
GOTERM_BP_DIRECT	GO:0051902	negative regulation of mitochondrial depolarization	2	1.37931	0.0418656	BCL2, SRC	144	5	16792	46.6444	1	0.355731	52.53
GOTERM_BP_DIRECT	GO:0010891	negative regulation of sequestering of triglyceride	2	1.37931	0.0418656	PPARA, PPARG	144	5	16792	46.6444	1	0.355731	52.53
GOTERM_BP_DIRECT	GO:0046883	regulation of hormone secretion	2	1.37931	0.0418656	HTR1A, HTR2A	144	5	16792	46.6444	1	0.355731	52.53
GOTERM_BP_DIRECT	GO:0008088	axo-dendritic transport	2	1.37931	0.0418656	APP, MAPT	144	5	16792	46.6444	1	0.355731	52.53
GOTERM_BP_DIRECT	GO:0048143	astrocyte activation	2	1.37931	0.0418656	EGFR, ADORA2A	144	5	16792	46.6444	1	0.355731	52.53
GOTERM_BP_DIRECT	GO:0035509	negative regulation of myosin-light-chain-phosphatase activity	2	1.37931	0.0418656	TNF, IKBKB	144	5	16792	46.6444	1	0.355731	52.53
GOTERM_BP_DIRECT	GO:0032611	interleukin-1 beta production	2	1.37931	0.0418656	IL1B, NLRP3	144	5	16792	46.6444	1	0.355731	52.53
GOTERM_BP_DIRECT	GO:0060591	chondroblast differentiation	2	1.37931	0.0418656	RARA, FGF2	144	5	16792	46.6444	1	0.355731	52.53
GOTERM_BP_DIRECT	GO:0051584	regulation of dopamine uptake involved in synaptic transmission	2	1.37931	0.0418656	DRD3, DRD2	144	5	16792	46.6444	1	0.355731	52.53
GOTERM_BP_DIRECT	GO:0038033	positive regulation of endothelial cell chemotaxis by VEGF-activated vascular endothelial growth factor receptor signaling pathway	2	1.37931	0.0418656	VEGFA, KDR	144	5	16792	46.6444	1	0.355731	52.53
GOTERM_BP_DIRECT	GO:0003417	growth plate cartilage development	2	1.37931	0.0418656	RARA, MMP13	144	5	16792	46.6444	1	0.355731	52.53

## Sheet: Table S6
Supplementary Table S6. The molecular function enrichment analysis of the ELZC targets working on ARHL
Category		Term	Count	%	PValue	Genes	List Total	Pop Hits	Pop Total	Fold Enrichment	Bonferroni	Benjamini	FDR
GOTERM_MF_DIRECT	GO:0005515	protein binding	112	77.2414	4.35116e-10	PTGS2, HMGCR, MMP9, SLC6A3, SLC6A4, AURKB, MMP3, MMP2, SHH, PGR, TTR, APP, HTR1A, CSNK2A1, SERPINE1, RARA, INSR, PIK3CG, EGFR, F10, BRAF, RXRA, PDE4D, POLB, AHR, SSTR2, HIF1A, JUN, F2, VEGFA, BACE1, MAPK3, FGFR1, ACHE, DRD3, DRD2, ADORA2A, ERBB2, DRD4, BCL2L1, ACP1, SRC, VDR, ADRA2A, NR1H4, ODC1, EPAS1, MAP2K1, MET, ABCB1, KDR, PTPN11, NR1I2, VCP, FAAH, DYRK1A, DNMT1, IKBKB, PARP1, OPRM1, PPARA, …	145	8785	16881	1.48425	2.2539e-07	3.7565e-08	6.297e-07
GOTERM_MF_DIRECT	GO:0005524	ATP binding	33	22.7586	8.74413e-07	FGFR1, ERBB2, AURKB, KIT, SRC, AKT1, IGF1R, CSNK2A1, TRPV4, INSR, PRKCA, PIK3CG, EGFR, HSP90AA1, FLT1, MAP2K1, BRAF, FLT3, MET, CFTR, CDK6, ABCB1, NLRP3, CDK2, KDR, PRKCB, DAPK1, RPS6KA3, VCP, GSK3B, DYRK1A, MAPK3, IKBKB	145	1495	16881	2.56982	0.000452843	3.48414e-05	0.00126544
GOTERM_MF_DIRECT	GO:0042802	identical protein binding	28	19.3103	1.73754e-10	FGFR1, TNF, ADORA2A, DRD2, ERBB2, MMP9, PPARG, DRD4, BCL2L1, AKT1, IGF1R, TTR, APP, BCL2, DPP4, EGFR, HSP90AA1, BRAF, ESR1, STAT1, STAT3, DAPK1, G6PD, VCP, JUN, DYRK1A, VEGFA, PARP1	145	749	16881	4.35218	9.00047e-08	1.80009e-08	2.51457e-07
GOTERM_MF_DIRECT	GO:0042803	protein homodimerization activity	26	17.931	2.58918e-09	XDH, FGFR1, ACHE, PTGS2, HMGCR, DRD2, SLC6A4, KIT, BCL2L1, TYR, BCL2, ADRA2A, CHRNA7, NOS2, TERT, DPP4, ODC1, HSP90AA1, FLT3, MAOB, EPHX2, STAT1, G6PD, JUN, VEGFA, IKBKB	145	730	16881	4.14649	1.3412e-06	1.49022e-07	3.74707e-06
GOTERM_MF_DIRECT	GO:0008270	zinc ion binding	25	17.2414	5.05854e-05	PPARA, MMP9, PPARG, NR3C2, NR3C1, MMP3, MMP2, SHH, PGR, VDR, ACE, RARA, NR1H4, PRKCA, RXRA, ESR1, SIRT5, ESR2, MMP14, MMP13, PRKCB, NR1I2, DNMT1, CA2, PARP1	145	1169	16881	2.48975	0.0258635	0.00109123	0.0731823
GOTERM_MF_DIRECT	GO:0019899	enzyme binding	22	15.1724	8.32167e-13	PRKCA, EGFR, PTGS2, ADORA2A, RXRA, PPARG, ESR1, POLB, CFTR, PDE4D, ESR2, STAT1, SRC, PGR, AKT1, APP, HIF1A, JUN, MAPT, BACE1, RARA, PARP1	145	333	16881	7.69146	4.31034e-10	4.31034e-10	1.20424e-09
GOTERM_MF_DIRECT	GO:0046982	protein heterodimerization activity	19	13.1034	8.98213e-08	EGFR, EPAS1, BRAF, DRD2, ERBB2, RXRA, BCL2L1, AHR, TTR, TYR, HIF1A, JUN, BCL2, VEGFA, ADRA2A, ADRA1B, RARA, IKBKB, PIK3R1	145	465	16881	4.75697	4.65263e-05	3.87728e-06	0.000129989
GOTERM_MF_DIRECT	GO:0004672	protein kinase activity	18	12.4138	1.13647e-08	PRKCA, EGFR, PIK3CG, BRAF, MAP2K1, ERBB2, MET, AURKB, CDK2, SRC, PRKCB, DAPK1, AKT1, RPS6KA3, CSNK2A1, GSK3B, DYRK1A, IKBKB	145	359	16881	5.83725	5.88688e-06	5.8869e-07	1.6447e-05
GOTERM_MF_DIRECT	GO:0003700	transcription factor activity, sequence-specific DNA binding	18	12.4138	0.00341326	PPARA, EPAS1, RXRA, PPARG, NR3C2, ESR1, NR3C1, ESR2, STAT1, STAT3, AHR, PGR, VDR, NR1I2, HIF1A, JUN, RARA, NR1H4	145	961	16881	2.18062	0.829853	0.0369817	4.8277
GOTERM_MF_DIRECT	GO:0043565	sequence-specific DNA binding	17	11.7241	9.04358e-06	PPARA, EPAS1, RXRA, PPARG, NR3C2, ESR1, NR3C1, ESR2, NLRP3, PGR, VDR, NR1I2, HIF1A, JUN, BCL2, RARA, NR1H4	145	518	16881	3.82076	0.00467364	0.000223051	0.0130871
GOTERM_MF_DIRECT	GO:0004713	protein tyrosine kinase activity	15	10.3448	7.32078e-12	EGFR, FGFR1, HSP90AA1, FLT1, MAP2K1, ERBB2, MET, KIT, SRC, KDR, IGF1R, DYRK1A, FGF1, FGF2, INSR	145	133	16881	13.1302	3.79218e-09	9.48045e-10	1.05947e-08
GOTERM_MF_DIRECT	GO:0004674	protein serine/threonine kinase activity	15	10.3448	4.1617e-06	PRKCA, PIK3CG, BRAF, MAP2K1, AURKB, CDK2, PRKCB, DAPK1, AKT1, RPS6KA3, CSNK2A1, GSK3B, DYRK1A, MAPK3, IKBKB	145	376	16881	4.64444	0.00215345	0.000113455	0.00602266
GOTERM_MF_DIRECT	GO:0008144	drug binding	13	8.96552	1.81475e-12	PPARA, ACE, NR1I2, DRD3, DRD2, SLC6A3, CNR1, DRD4, PPARG, CYP2D6, RARA, PDE4D, HTR2A	145	76	16881	19.9141	9.40051e-10	3.1335e-10	2.62634e-09
GOTERM_MF_DIRECT	GO:0016301	kinase activity	13	8.96552	1.07169e-06	PRKCA, PIK3CG, BRAF, ERBB2, CDK2, SRC, DAPK1, AKT1, RPS6KA3, CSNK2A1, GSK3B, MAPK3, PIK3R1	145	241	16881	6.27995	0.000554983	3.46955e-05	0.00155094
GOTERM_MF_DIRECT	GO:0008134	transcription factor binding	13	8.96552	5.87065e-06	PPARA, EPAS1, PPARG, ESR1, NLRP3, STAT3, AHR, HIF1A, JUN, BCL2, RARA, PARP1, PIK3R1	145	284	16881	5.32912	0.00303639	0.000152039	0.00849568
GOTERM_MF_DIRECT	GO:0005102	receptor binding	13	8.96552	5.06894e-05	SLC6A3, EPHX2, PLG, SRC, PGR, APP, REN, SERPINE1, F2, RARA, NOS2, DPP4, GBA	145	353	16881	4.28745	0.025916	0.00104976	0.0733327
GOTERM_MF_DIRECT	GO:0003707	steroid hormone receptor activity	12	8.27586	1.26794e-12	PGR, VDR, PPARA, NR1I2, RXRA, PPARG, NR3C2, ESR1, RARA, NR3C1, ESR2, NR1H4	145	56	16881	24.9473	6.56817e-10	3.28408e-10	1.83503e-09
GOTERM_MF_DIRECT	GO:0019901	protein kinase binding	12	8.27586	0.000384504	EGFR, RPS6KA3, HIF1A, MAP2K1, MAPT, GSK3B, ADRA2A, TRPV4, BCL2L1, IKBKB, PARP1, STAT3	145	376	16881	3.71555	0.180623	0.00640557	0.555016
GOTERM_MF_DIRECT	GO:0004252	serine-type endopeptidase activity	10	6.89655	0.000343898	F10, MMP9, F2, CTSD, MMP14, MMP3, MMP13, MMP2, PLG, DPP4	145	255	16881	4.56552	0.1632	0.00592139	0.496538
GOTERM_MF_DIRECT	GO:0004879	RNA polymerase II transcription factor activity, ligand-activated sequence-specific DNA binding	9	6.2069	5.70118e-10	PPARA, NR1I2, RXRA, PPARG, ESR1, ESR2, AHR, STAT3, NR1H4	145	36	16881	29.1052	2.95321e-07	4.21888e-08	8.25076e-07
GOTERM_MF_DIRECT	GO:0004714	transmembrane receptor protein tyrosine kinase activity	9	6.2069	9.08223e-10	EGFR, IGF1R, FLT1, FLT3, ERBB2, MET, KIT, INSR, KDR	145	38	16881	27.5733	4.70459e-07	5.88074e-08	1.31438e-06
GOTERM_MF_DIRECT	GO:0046934	phosphatidylinositol-4,5-bisphosphate 3-kinase activity	9	6.2069	5.28552e-08	PIK3CG, EGFR, FGFR1, ERBB2, KIT, FGF1, FGF2, PIK3R1, PTPN11	145	62	16881	16.8998	2.73786e-05	2.489e-06	7.64921e-05
GOTERM_MF_DIRECT	GO:0020037	heme binding	9	6.2069	2.2833e-05	NOX4, CYP17A1, CYP1B1, PTGS2, CYP2D6, MPO, NOS2, SRC, CYP19A1	145	137	16881	7.64807	0.011758	0.000537476	0.0330389
GOTERM_MF_DIRECT	GO:0001077	transcriptional activator activity, RNA polymerase II core promoter proximal region sequence-specific binding	9	6.2069	0.000955016	PGR, PPARA, HIF1A, EPAS1, JUN, ESR1, NR3C1, STAT3, NR1H4	145	236	16881	4.43977	0.390389	0.0144515	1.37324
GOTERM_MF_DIRECT	GO:0019903	protein phosphatase binding	8	5.51724	1.05398e-06	EGFR, HSP90AA1, VCP, ERBB2, PPARG, MET, PIK3R1, STAT3	145	63	16881	14.7836	0.000545813	3.63968e-05	0.00152531
GOTERM_MF_DIRECT	GO:0016491	oxidoreductase activity	8	5.51724	0.00165286	NOX4, TYR, AKR1A1, SCD, MAOA, MAOB, CYP2D6, APEX1	145	200	16881	4.65683	0.575521	0.0228931	2.36558
GOTERM_MF_DIRECT	GO:0019904	protein domain specific binding	8	5.51724	0.0020648	OPRM1, PPARA, DRD3, VCP, IL1B, RARA, PLG, PTPN11	145	208	16881	4.47772	0.657222	0.02517	2.94697
GOTERM_MF_DIRECT	GO:0016303	1-phosphatidylinositol-3-kinase activity	7	4.82759	1.63152e-06	PIK3CG, FGFR1, FGF1, FGF2, PIK3R1, TLR9, PTPN11	145	43	16881	18.9522	0.000844769	4.9712e-05	0.0023611
GOTERM_MF_DIRECT	GO:0005088	Ras guanyl-nucleotide exchange factor activity	7	4.82759	0.000455526	EGFR, FGFR1, ERBB2, KIT, FGF1, FGF2, IL2	145	115	16881	7.08648	0.210232	0.00734838	0.657219
GOTERM_MF_DIRECT	GO:0005506	iron ion binding	7	4.82759	0.00200685	XDH, CYP17A1, ALOX15, CYP1B1, SCD, CYP2D6, CYP19A1	145	153	16881	5.32644	0.646754	0.0256793	2.86538
GOTERM_MF_DIRECT	GO:0008201	heparin binding	7	4.82759	0.00251171	FGFR1, SELP, APP, VEGFA, MPO, FGF1, FGF2	145	160	16881	5.09341	0.728204	0.0291729	3.57409
GOTERM_MF_DIRECT	GO:0003713	transcription coactivator activity	7	4.82759	0.0196909	NR1I2, JUN, RXRA, RARA, ESR2, APEX1, NR1H4	145	248	16881	3.28607	0.999966	0.148677	25.0096
GOTERM_MF_DIRECT	GO:0005496	steroid binding	6	4.13793	2.9237e-06	SHBG, PGR, NR3C2, ESR1, NR3C1, ESR2	145	27	16881	25.8713	0.00151333	8.41341e-05	0.0042311
GOTERM_MF_DIRECT	GO:0002020	protease binding	6	4.13793	0.00173129	TNF, SLC6A3, BCL2, SERPINE1, KIT, DPP4	145	101	16881	6.91608	0.592448	0.0233439	2.47652
GOTERM_MF_DIRECT	GO:0005178	integrin binding	6	4.13793	0.00205411	EGFR, ADAM17, MMP14, FGF1, SRC, KDR	145	105	16881	6.65261	0.655314	0.025644	2.93192
GOTERM_MF_DIRECT	GO:0004222	metalloendopeptidase activity	6	4.13793	0.00282851	MMP9, ADAM17, MMP14, MMP3, MMP13, MMP2	145	113	16881	6.18163	0.76944	0.0313933	4.01635
GOTERM_MF_DIRECT	GO:0008083	growth factor activity	6	4.13793	0.0126534	IL6, VEGFA, F2, FGF1, FGF2, IL2	145	162	16881	4.31188	0.998635	0.1075	16.8304
GOTERM_MF_DIRECT	GO:0005125	cytokine activity	6	4.13793	0.0175345	IL6, TNF, VEGFA, IL1B, FGF2, IL2	145	176	16881	3.96889	0.999895	0.137394	22.5866
GOTERM_MF_DIRECT	GO:0032403	protein complex binding	6	4.13793	0.0318063	PPARA, FLT3, SLC6A3, NR3C1, APEX1, HTR2A	145	206	16881	3.39089	1	0.218254	37.3609
GOTERM_MF_DIRECT	GO:0044212	transcription regulatory region DNA binding	6	4.13793	0.0359435	TNF, JUN, RXRA, PPARG, AHR, STAT3	145	213	16881	3.27946	1	0.231531	41.125
GOTERM_MF_DIRECT	GO:0004716	receptor signaling protein tyrosine kinase activity	5	3.44828	1.02482e-06	EGFR, ERBB2, KIT, INSR, KDR	145	10	16881	58.2103	0.000530715	3.79176e-05	0.00148311
GOTERM_MF_DIRECT	GO:0051721	protein phosphatase 2A binding	5	3.44828	7.65079e-05	AKT1, HMGCR, SLC6A3, BCL2, STAT1	145	27	16881	21.5594	0.0388575	0.0014668	0.110665
GOTERM_MF_DIRECT	GO:0008237	metallopeptidase activity	5	3.44828	0.00508438	ACE, MMP9, ADAM17, MMP3, MMP2	145	81	16881	7.18646	0.928669	0.0524601	7.11136
GOTERM_MF_DIRECT	GO:0009055	electron carrier activity	5	3.44828	0.00736334	NOX4, XDH, AKR1A1, MAOB, CYP19A1	145	90	16881	6.46782	0.978254	0.0709768	10.1435
GOTERM_MF_DIRECT	GO:0030235	nitric-oxide synthase regulator activity	4	2.75862	3.29928e-05	AKT1, EGFR, HSP90AA1, ESR1	145	8	16881	58.2103	0.0169454	0.000742792	0.0477366
GOTERM_MF_DIRECT	GO:0035240	dopamine binding	4	2.75862	6.98176e-05	DRD3, DRD2, SLC6A3, DRD4	145	10	16881	46.5683	0.0355206	0.00139006	0.100993
GOTERM_MF_DIRECT	GO:0043560	insulin receptor substrate binding	4	2.75862	9.53992e-05	IGF1R, INSR, PIK3R1, PTPN11	145	11	16881	42.3348	0.0482179	0.00176341	0.137973
GOTERM_MF_DIRECT	GO:0051879	Hsp90 protein binding	4	2.75862	0.00153027	HIF1A, CSNK2A1, AHR, KDR	145	27	16881	17.2475	0.547646	0.0217948	2.19193
GOTERM_MF_DIRECT	GO:0004712	protein serine/threonine/tyrosine kinase activity	4	2.75862	0.00188801	AKT1, MAP2K1, DYRK1A, AURKB	145	29	16881	16.058	0.624281	0.0247879	2.69785
GOTERM_MF_DIRECT	GO:0005158	insulin receptor binding	4	2.75862	0.00229383	IGF1R, PIK3R1, SRC, PTPN11	145	31	16881	15.022	0.695647	0.0272852	3.26883
GOTERM_MF_DIRECT	GO:0004190	aspartic-type endopeptidase activity	4	2.75862	0.00274983	REN, PSEN2, BACE1, CTSD	145	33	16881	14.1116	0.759822	0.0312001	3.90668
GOTERM_MF_DIRECT	GO:0005080	protein kinase C binding	4	2.75862	0.00705849	AKT1, TRPV4, SRC, PRKCB	145	46	16881	10.1235	0.974505	0.0694191	9.74333
GOTERM_MF_DIRECT	GO:0019825	oxygen binding	4	2.75862	0.00749329	CYP17A1, CYP1B1, CYP2D6, CYP19A1	145	47	16881	9.90814	0.97968	0.0708751	10.3136
GOTERM_MF_DIRECT	GO:0097110	scaffold protein binding	4	2.75862	0.00794362	MAPK3, PDE4D, IKBKB, SRC	145	48	16881	9.70172	0.983937	0.073651	10.9007
GOTERM_MF_DIRECT	GO:0004175	endopeptidase activity	4	2.75862	0.0109779	ACE, MMP9, PSEN2, MMP3	145	54	16881	8.62375	0.996714	0.0970673	14.7644
GOTERM_MF_DIRECT	GO:0031490	chromatin DNA binding	4	2.75862	0.0133243	RXRA, RARA, APEX1, STAT3	145	58	16881	8.02901	0.99904	0.111099	17.6445
GOTERM_MF_DIRECT	GO:0004497	monooxygenase activity	4	2.75862	0.0133243	TYR, CYP1B1, CYP2D6, CYP19A1	145	58	16881	8.02901	0.99904	0.111099	17.6445
GOTERM_MF_DIRECT	GO:0050660	flavin adenine dinucleotide binding	4	2.75862	0.0173404	NOX4, XDH, MAOB, NOS2	145	64	16881	7.27629	0.999884	0.138037	22.365
GOTERM_MF_DIRECT	GO:0001948	glycoprotein binding	4	2.75862	0.0180682	EGFR, SELP, HSP90AA1, SHH	145	65	16881	7.16435	0.999921	0.139223	23.193
GOTERM_MF_DIRECT	GO:0008233	peptidase activity	4	2.75862	0.0417228	APP, REN, BACE1, SHH	145	90	16881	5.17425	1	0.257942	46.0316
GOTERM_MF_DIRECT	GO:0001591	dopamine neurotransmitter receptor activity, coupled via Gi/Go	3	2.06897	0.000215579	DRD3, DRD2, DRD4	145	3	16881	116.421	0.105671	0.0038437	0.311534
GOTERM_MF_DIRECT	GO:0043559	insulin binding	3	2.06897	0.000710567	IGF1R, INSR, PIK3R1	145	5	16881	69.8524	0.308024	0.0110957	1.02343
GOTERM_MF_DIRECT	GO:0004952	dopamine neurotransmitter receptor activity	3	2.06897	0.000710567	DRD3, DRD2, DRD4	145	5	16881	69.8524	0.308024	0.0110957	1.02343
GOTERM_MF_DIRECT	GO:0005021	vascular endothelial growth factor-activated receptor activity	3	2.06897	0.00147554	FLT1, FLT3, KDR	145	7	16881	49.8946	0.534616	0.021617	2.11431
GOTERM_MF_DIRECT	GO:0008066	glutamate receptor activity	3	2.06897	0.0037789	GRM5, GRM3, GRM2	145	11	16881	31.7511	0.859307	0.0400345	5.33179
GOTERM_MF_DIRECT	GO:0016712	oxidoreductase activity, acting on paired donors, with incorporation or reduction of molecular oxygen, reduced flavin or flavoprotein as one donor, and incorporation of one atom of oxygen	3	2.06897	0.00705489	CYP1B1, CYP2D6, CYP19A1	145	15	16881	23.2841	0.974457	0.0707223	9.7386
GOTERM_MF_DIRECT	GO:0005159	insulin-like growth factor receptor binding	3	2.06897	0.00705489	REN, INSR, PIK3R1	145	15	16881	23.2841	0.974457	0.0707223	9.7386
GOTERM_MF_DIRECT	GO:0046965	retinoid X receptor binding	3	2.06897	0.00705489	VDR, PPARG, NR1H4	145	15	16881	23.2841	0.974457	0.0707223	9.7386
GOTERM_MF_DIRECT	GO:0001190	transcriptional activator activity, RNA polymerase II transcription factor binding	3	2.06897	0.0080179	PPARA, JUN, NR1H4	145	16	16881	21.8289	0.984548	0.0730155	10.9972
GOTERM_MF_DIRECT	GO:0043548	phosphatidylinositol 3-kinase binding	3	2.06897	0.0112362	IGF1R, INSR, PIK3R1	145	19	16881	18.3822	0.99713	0.0975932	15.086
GOTERM_MF_DIRECT	GO:0042166	acetylcholine binding	3	2.06897	0.0205419	ACHE, CHRNA4, CHRNA7	145	26	16881	13.4332	0.999979	0.152452	25.9462
GOTERM_MF_DIRECT	GO:0005246	calcium channel regulator activity	3	2.06897	0.0220628	GRM3, GRM2, PRKCB	145	27	16881	12.9356	0.99999	0.160625	27.593
GOTERM_MF_DIRECT	GO:0070330	aromatase activity	3	2.06897	0.0220628	CYP1B1, CYP2D6, CYP19A1	145	27	16881	12.9356	0.99999	0.160625	27.593
GOTERM_MF_DIRECT	GO:0019838	growth factor binding	3	2.06897	0.0220628	FLT1, ERBB2, KDR	145	27	16881	12.9356	0.99999	0.160625	27.593
GOTERM_MF_DIRECT	GO:0001540	beta-amyloid binding	3	2.06897	0.0339266	ACHE, BACE1, CHRNA7	145	34	16881	10.2724	1	0.225405	39.3171
GOTERM_MF_DIRECT	GO:0050661	NADP binding	3	2.06897	0.0357854	G6PD, HMGCR, NOS2	145	35	16881	9.97892	1	0.23346	40.9851
GOTERM_MF_DIRECT	GO:0030331	estrogen receptor binding	3	2.06897	0.0396176	PPARG, PARP1, SRC	145	37	16881	9.43952	1	0.24937	44.2901
GOTERM_MF_DIRECT	GO:0035403	histone kinase activity (H3-T6 specific)	2	1.37931	0.0169883	PRKCA, PRKCB	145	2	16881	116.421	0.99986	0.137505	21.9615
GOTERM_MF_DIRECT	GO:0038052	RNA polymerase II transcription factor activity, estrogen-activated sequence-specific DNA binding	2	1.37931	0.0169883	ESR1, ESR2	145	2	16881	116.421	0.99986	0.137505	21.9615
GOTERM_MF_DIRECT	GO:0038181	bile acid receptor activity	2	1.37931	0.0169883	GPBAR1, NR1H4	145	2	16881	116.421	0.99986	0.137505	21.9615
GOTERM_MF_DIRECT	GO:0001641	group II metabotropic glutamate receptor activity	2	1.37931	0.0169883	GRM3, GRM2	145	2	16881	116.421	0.99986	0.137505	21.9615
GOTERM_MF_DIRECT	GO:0070644	vitamin D response element binding	2	1.37931	0.0253747	VDR, RXRA	145	3	16881	77.6138	0.999998	0.180215	31.062
GOTERM_MF_DIRECT	GO:0004949	cannabinoid receptor activity	2	1.37931	0.0253747	CNR1, CNR2	145	3	16881	77.6138	0.999998	0.180215	31.062
GOTERM_MF_DIRECT	GO:0050473	arachidonate 15-lipoxygenase activity	2	1.37931	0.0253747	ALOX15, PTGS2	145	3	16881	77.6138	0.999998	0.180215	31.062
GOTERM_MF_DIRECT	GO:0004301	epoxide hydrolase activity	2	1.37931	0.03369	EPHX2, EPHX1	145	4	16881	58.2103	1	0.226847	39.1017
GOTERM_MF_DIRECT	GO:0070851	growth factor receptor binding	2	1.37931	0.03369	APP, SRC	145	4	16881	58.2103	1	0.226847	39.1017
GOTERM_MF_DIRECT	GO:0051425	PTB domain binding	2	1.37931	0.03369	APP, INSR	145	4	16881	58.2103	1	0.226847	39.1017
GOTERM_MF_DIRECT	GO:0034056	estrogen response element binding	2	1.37931	0.03369	ESR1, ESR2	145	4	16881	58.2103	1	0.226847	39.1017
GOTERM_MF_DIRECT	GO:0043125	ErbB-3 class receptor binding	2	1.37931	0.03369	ERBB2, PIK3R1	145	4	16881	58.2103	1	0.226847	39.1017
GOTERM_MF_DIRECT	GO:0051434	BH3 domain binding	2	1.37931	0.03369	BCL2, BCL2L1	145	4	16881	58.2103	1	0.226847	39.1017
GOTERM_MF_DIRECT	GO:0044323	retinoic acid-responsive element binding	2	1.37931	0.03369	RXRA, RARA	145	4	16881	58.2103	1	0.226847	39.1017
GOTERM_MF_DIRECT	GO:0043208	glycosphingolipid binding	2	1.37931	0.03369	SELP, IL2	145	4	16881	58.2103	1	0.226847	39.1017
GOTERM_MF_DIRECT	GO:0004698	calcium-dependent protein kinase C activity	2	1.37931	0.03369	PRKCA, PRKCB	145	4	16881	58.2103	1	0.226847	39.1017
GOTERM_MF_DIRECT	GO:0003708	retinoic acid receptor activity	2	1.37931	0.0419349	RXRA, RARA	145	5	16881	46.5683	1	0.256122	46.2042
GOTERM_MF_DIRECT	GO:0030284	estrogen receptor activity	2	1.37931	0.0419349	ESR1, ESR2	145	5	16881	46.5683	1	0.256122	46.2042

## Sheet: Table S7
Supplementary Table S7. The cell composition enrichment analysis of the ELZC targets working on ARHL
Category	Term	Count	%	PValue	Genes	List Total	Pop Hits	Pop Total	Fold Enrichment	Bonferroni	Benjamini	FDR
GOTERM_CC_DIRECT	GO:0005886~plasma membrane	74	51.0345	1.43816e-13	OPRM1, SLC6A3, SLC6A4, GABBR1, MMP2, SHH, TLR9, AKT1, APP, CSNK2A1, HTR1A, MAPT, SERPINE1, TRPV4, CHRNA4, CHRNA7, INSR, DPP4, TERT, PRKCA, PIK3CG, EGFR, F10, PTGER3, HSP90AA1, BRAF, TRPA1, ESR1, CFTR, MMP14, DAPK1, PRKCB, GRM5, CD38, ALOX15, SSTR2, GRM3, GRM2, GPBAR1, F2, PSEN2, BACE1, ADAM17, CA2, FGFR1, ACHE, TNF, DRD3, DRD2, ADORA2A, ERBB2, DRD4, KIT, SRC, IGF1R, TNFRSF1A, ACE, REN, CNR1, CNR2…	145	4121	18224	2.25686	3.73812e-11	3.73812e-11	1.87927e-10
GOTERM_CC_DIRECT	GO:0045121~membrane raft	16	11.0345	8.936e-11	OPRM1, EGFR, TNF, SLC6A3, SLC6A4, SHH, KDR, TNFRSF1A, APP, HPSE, CNR1, BACE1, ADAM17, CTSD, IKBKB, DPP4	145	206	18224	9.76177	2.32336e-08	1.16168e-08	1.16803e-07
GOTERM_CC_DIRECT	GO:0005887~integral component of plasma membrane	36	24.8276	8.53578e-10	OPRM1, FGFR1, TNF, DRD3, DRD2, ADORA2A, SLC6A3, SLC6A4, DRD4, GABBR1, TNFRSF1A, IGF1R, APP, HTR1A, CNR1, CNR2, ADRA2A, TRPV4, INSR, SELP, PTGER3, FLT1, FLT3, MET, TRPA1, MMP14, KDR, GRM5, SSTR2, GRM3, GRM2, BACE1, PSEN2, ADRA1B, ADAM17, HTR2A	145	1415	18224	3.19758	2.2193e-07	7.39767e-08	1.11572e-06
GOTERM_CC_DIRECT	GO:0043235~receptor complex	12	8.27586	5.18752e-09	EGFR, VDR, IGF1R, FGFR1, TNFRSF1A, APP, FLT1, RXRA, ERBB2, NR3C2, ADRA2A, INSR	145	127	18224	11.8755	1.34876e-06	3.37189e-07	6.78066e-06
GOTERM_CC_DIRECT	GO:0005615~extracellular space	32	22.069	5.16604e-08	XDH, ACHE, TNF, MMP9, KIT, MMP3, MMP2, SHH, TNFRSF1A, TTR, ACE, APP, AKR1A1, REN, SERPINE1, IL1B, FGF1, FGF2, GBA, EGFR, SELP, IL6, FLT1, CES1, MMP13, PLG, F2, VEGFA, MPO, CTSD, CA2, IL2	145	1347	18224	2.98578	1.34316e-05	2.68634e-06	6.75257e-05
GOTERM_CC_DIRECT	GO:0009986~cell surface	19	13.1034	2.84164e-07	EGFR, ACHE, TNF, HSP90AA1, SLC6A3, MET, ABCB1, CFTR, PLG, SHH, TNFRSF1A, CD38, APP, BACE1, VEGFA, ADAM17, TRPV4, RARA, DPP4	145	542	18224	4.40585	7.38798e-05	1.23137e-05	0.000371432
GOTERM_CC_DIRECT	GO:0016324~apical plasma membrane	14	9.65517	5.46224e-07	NOX4, EGFR, HSP90AA1, ERBB2, PDE4D, CFTR, ABCB1, TLR9, AKR1A1, PSEN2, ADAM17, TRPV4, CHRNA7, DPP4	145	291	18224	6.04659	0.000142008	2.02881e-05	0.000713972
GOTERM_CC_DIRECT	GO:0030424~axon	12	8.27586	1.54915e-06	CYP17A1, APP, GRM3, GRM2, DRD2, MAPT, SLC6A3, CNR1, BACE1, CA2, STAT1, HTR2A	145	222	18224	6.79366	0.000402698	5.03461e-05	0.00202489
GOTERM_CC_DIRECT	GO:0005576~extracellular region	32	22.069	2.52464e-06	FGFR1, ACHE, TNF, MMP9, GABBR1, MMP3, MMP2, SHH, TLR9, TNFRSF1A, TTR, ACE, APP, REN, SERPINE1, IL1B, FGF1, FGF2, SHBG, IL6, F10, HSP90AA1, MET, ESR2, NLRP3, MMP13, PLG, KDR, F2, VEGFA, CTSD, IL2	145	1610	18224	2.49804	0.000656191	7.29314e-05	0.00329993
GOTERM_CC_DIRECT	GO:0005829~cytosol	50	34.4828	3.84666e-06	SLC6A4, PPARG, AURKB, SHH, AKT1, APP, TYR, CSNK2A1, MAPT, IL1B, NOS2, FGF1, PRKCA, PIK3CG, HSP90AA1, BRAF, CDK6, PDE4D, CFTR, NLRP3, CDK2, PRKCB, ALOX15, HIF1A, G6PD, JUN, MAPK3, CA2, XDH, FGFR1, BCL2L1, SRC, AKR1A1, BCL2, PIK3R1, ODC1, CES1, EPAS1, MAP2K1, FLT3, EPHX2, SIRT5, STAT1, STAT3, PTPN11, RPS6KA3, VCP, GSK3B, IKBKB, HTR2A	145	3315	18224	1.89567	0.000999635	0.000100008	0.00502789
GOTERM_CC_DIRECT	GO:0048471~perinuclear region of cytoplasm	18	12.4138	8.40719e-06	PRKCA, NOX4, EGFR, ODC1, ACHE, HSP90AA1, ERBB2, PPARG, STAT1, SRC, TYR, APP, VCP, GSK3B, PSEN2, RARA, NOS2, APEX1	145	621	18224	3.64298	0.00218349	0.000198696	0.0109886
GOTERM_CC_DIRECT	GO:0090575~RNA polymerase II transcription factor complex	5	3.44828	0.000128022	VDR, HIF1A, RXRA, PPARG, STAT3	145	33	18224	19.0428	0.03274	0.00277015	0.16721
GOTERM_CC_DIRECT	GO:0030425~dendrite	11	7.58621	0.000335842	HTR1A, GRM2, ADORA2A, DRD2, MAPT, CNR2, GABBR1, CHRNA4, RARA, STAT1, HTR2A	145	335	18224	4.1269	0.0836287	0.00669546	0.438094
GOTERM_CC_DIRECT	GO:0016020~membrane	33	22.7586	0.000422203	ACHE, TNF, ADORA2A, ERBB2, DRD4, BCL2L1, KIT, IGF1R, ACE, HPSE, BCL2, CHRNA4, INSR, DPP4, PIK3R1, CYP19A1, EGFR, PIK3CG, SELP, HSP90AA1, SCD, ESR1, CFTR, PDE4D, ABCB1, CD38, ALOX15, G6PD, PSEN2, VEGFA, ADAM17, PARP1, UGT2B7	145	2200	18224	1.88524	0.103983	0.00781189	0.550461
GOTERM_CC_DIRECT	GO:0043234~protein complex	12	8.27586	0.000438194	AKT1, TTR, HSP90AA1, PTGS2, FLT3, PSEN2, MAPK3, POLB, CFTR, NR3C1, PARP1, PTPN11	145	412	18224	3.66066	0.107702	0.00756825	0.571255
GOTERM_CC_DIRECT	GO:0005764~lysosome	9	6.2069	0.000438439	ACE, TYR, HPSE, REN, IL1B, MPO, CTSD, SRC, TLR9	145	226	18224	5.00507	0.107759	0.00710086	0.571573
GOTERM_CC_DIRECT	GO:0043005~neuron projection	9	6.2069	0.00059994	OPRM1, GRM5, SSTR2, HSP90AA1, BRAF, PTGS2, SLC6A3, SLC6A4, SRC	145	237	18224	4.77276	0.144468	0.00913632	0.781354
GOTERM_CC_DIRECT	GO:0031090~organelle membrane	6	4.13793	0.000631176	CYP1B1, PTGS2, FAAH, CYP2D6, EPHX1, UGT2B7	145	87	18224	8.66778	0.151392	0.0090784	0.82188
GOTERM_CC_DIRECT	GO:0098794~postsynapse	4	2.75862	0.000666453	OPRM1, AKT1, GSK3B, DRD4	145	22	18224	22.8514	0.159145	0.00908143	0.867631
GOTERM_CC_DIRECT	GO:0005739~mitochondrion	23	15.8621	0.000760728	PRKCA, NOX4, CYP1B1, BRAF, MAP2K1, MAOA, MAOB, CYP2D6, SIRT5, BCL2L1, ESR2, MMP2, SRC, PTPN11, AKT1, TNFRSF1A, CYP17A1, BCL2, GSK3B, MAPK3, MPO, PARP1, APEX1	145	1331	18224	2.17183	0.179519	0.00984445	0.989802
GOTERM_CC_DIRECT	GO:0005654~nucleoplasm	38	26.2069	0.000786272	PPARA, PPARG, NR3C2, NR3C1, AURKB, AKT1, PGR, VDR, CSNK2A1, HPSE, RARA, FGF1, APEX1, TERT, NR1H4, PRKCA, SELP, HSP90AA1, EPAS1, RXRA, ESR1, CDK6, POLB, ESR2, STAT1, STAT3, AHR, CDK2, PRKCB, RPS6KA3, NR1I2, HIF1A, VCP, JUN, DYRK1A, MAPK3, DNMT1, PARP1	145	2784	18224	1.7155	0.184954	0.00969136	1.02288
GOTERM_CC_DIRECT	GO:0043025~neuronal cell body	10	6.89655	0.000909442	CYP17A1, HSP90AA1, ADORA2A, SLC6A3, GSK3B, PSEN2, CNR2, CHRNA4, RARA, HTR2A	145	315	18224	3.98993	0.210663	0.0106952	1.18224
GOTERM_CC_DIRECT	GO:0005789~endoplasmic reticulum membrane	17	11.7241	0.00130402	NOX4, EGFR, CYP1B1, PTGS2, HMGCR, SCD, CYP2D6, NR3C2, EPHX1, TLR9, CYP17A1, VCP, BCL2, FAAH, PSEN2, UGT2B7, CYP19A1	145	862	18224	2.47866	0.287707	0.0146424	1.69114
GOTERM_CC_DIRECT	GO:0005901~caveola	5	3.44828	0.00174228	PTGS2, MAPK3, INSR, SRC, HTR2A	145	65	18224	9.6679	0.364529	0.0187139	2.25356
GOTERM_CC_DIRECT	GO:0005768~endosome	8	5.51724	0.00209732	EGFR, ACE, APP, FLT1, BACE1, CDK2, KDR, TLR9	145	225	18224	4.46872	0.420666	0.0215984	2.70699
GOTERM_CC_DIRECT	GO:0005783~endoplasmic reticulum	16	11.0345	0.00233816	PRKCA, OPRM1, PTGS2, MAP2K1, HMGCR, SCD, CYP2D6, NLRP3, KDR, TLR9, CYP17A1, VCP, BCL2, PSEN2, APEX1, CYP19A1	145	828	18224	2.42865	0.455907	0.0231372	3.01348
GOTERM_CC_DIRECT	GO:0005634~nucleus	60	41.3793	0.0025134	PPARA, PTGS2, PPARG, AURKB, MMP2, PGR, AKT1, TYR, CSNK2A1, HPSE, RARA, NOS2, FGF2, TERT, EGFR, HSP90AA1, BRAF, RXRA, ESR1, CDK6, POLB, ESR2, NLRP3, CDK2, AHR, PRKCB, CD38, G6PD, HIF1A, JUN, MAPK3, FGFR1, ACHE, ERBB2, NR3C2, NR3C1, SRC, VDR, BCL2, APEX1, PIK3R1, NR1H4, EPAS1, MAP2K1, FLT3, SIRT5, STAT1, STAT3, KDR, PTPN11, RPS6KA3, NR1I2, VCP, GSK3B, DYRK1A, ADRA1B, DNMT1, MPO, IKBKB, PARP1	145	5415	18224	1.39261	0.480197	0.0239423	3.2359
GOTERM_CC_DIRECT	GO:0016323~basolateral plasma membrane	7	4.82759	0.00309509	EGFR, HSP90AA1, ERBB2, ADRA2A, CFTR, CA2, TLR9	145	180	18224	4.88766	0.553346	0.0283744	3.9709
GOTERM_CC_DIRECT	GO:0014069~postsynaptic density	7	4.82759	0.00344821	GRM5, GRM3, ADORA2A, DRD2, MAPT, GSK3B, SRC	145	184	18224	4.78141	0.592651	0.0304938	4.41457
GOTERM_CC_DIRECT	GO:0005925~focal adhesion	10	6.89655	0.00393642	OPRM1, NOX4, EGFR, FLT1, MAP2K1, MAPK3, ADAM17, TRPV4, MMP14, DPP4	145	391	18224	3.21439	0.641379	0.0336053	5.02485
GOTERM_CC_DIRECT	GO:0005788~endoplasmic reticulum lumen	7	4.82759	0.00424423	F10, CES1, PTGS2, FLT3, BACE1, F2, SHH	145	192	18224	4.58218	0.66907	0.0350438	5.40776
GOTERM_CC_DIRECT	GO:0005667~transcription factor complex	7	4.82759	0.00435254	HIF1A, EPAS1, JUN, PARP1, APEX1, AHR, CDK2	145	193	18224	4.55844	0.678298	0.0348209	5.54216
GOTERM_CC_DIRECT	GO:0009898~cytoplasmic side of plasma membrane	4	2.75862	0.00442735	G6PD, KIT, IKBKB, ACP1	145	42	18224	11.9698	0.684523	0.0343556	5.6349
GOTERM_CC_DIRECT	GO:0005737~cytoplasm	57	39.3103	0.00506461	PTGS2, SLC6A3, GABBR1, TLR9, AKT1, TTR, TYR, APP, MAPT, RARA, NOS2, FGF2, PRKCA, PIK3CG, EGFR, HSP90AA1, BRAF, ESR1, CFTR, CDK6, POLB, NLRP3, MMP14, CDK2, AHR, PRKCB, DAPK1, GRM5, SSTR2, G6PD, HIF1A, GPBAR1, VEGFA, ADAM17, CA2, ERBB2, NR3C1, BCL2L1, ACP1, SRC, BCL2, ADRA2A, APEX1, PIK3R1, SELP, ODC1, IL6, EPAS1, MAP2K1, EPHX2, STAT1, STAT3, PTPN11, RPS6KA3, VCP, GSK3B, IKBKB	145	5222	18224	1.37187	0.732903	0.0380836	6.42137
GOTERM_CC_DIRECT	GO:0005578~proteinaceous extracellular matrix	8	5.51724	0.00548138	HPSE, MMP9, VEGFA, FGF1, MMP3, MMP13, MMP2, SHH	145	268	18224	3.75172	0.76047	0.0400085	6.93245
GOTERM_CC_DIRECT	GO:0016021~integral component of membrane	56	38.6207	0.00648167	OPRM1, HMGCR, SLC6A3, CYP2D6, SLC6A4, GABBR1, TLR9, TYR, APP, TRPV4, CHRNA4, CHRNA7, DPP4, EGFR, PTGER3, TRPA1, ESR1, CFTR, MMP14, MMP13, GRM5, CD38, GRM3, GRM2, GPBAR1, BACE1, PSEN2, ADAM17, FGFR1, ACHE, TNF, CYP1B1, ADORA2A, ERBB2, BCL2L1, KIT, ACP1, TNFRSF1A, IGF1R, ACE, BCL2, CNR1, CNR2, CYP19A1, NOX4, SELP, FLT3, MAOA, SCD, MET, MAOB, EPHX1, ABCB1, KDR, FAAH, UGT2B7	145	5163	18224	1.36321	0.815613	0.0458787	8.14861
GOTERM_CC_DIRECT	GO:0009897~external side of plasma membrane	7	4.82759	0.00697495	SELP, ACE, IL6, TNF, CHRNA4, CHRNA7, KIT	145	213	18224	4.13042	0.837948	0.0479949	8.74292
GOTERM_CC_DIRECT	GO:0030139~endocytic vesicle	4	2.75862	0.00893048	EGFR, DRD3, DRD2, DPP4	145	54	18224	9.30983	0.902933	0.0595321	11.0642
GOTERM_CC_DIRECT	GO:0031093~platelet alpha granule lumen	4	2.75862	0.00939188	APP, VEGFA, SERPINE1, PLG	145	55	18224	9.14056	0.914002	0.0609705	11.6039
GOTERM_CC_DIRECT	GO:0042734~presynaptic membrane	4	2.75862	0.0130092	GRM3, GRM2, ADORA2A, GABBR1	145	62	18224	8.10857	0.966779	0.081593	15.7313
GOTERM_CC_DIRECT	GO:0043231~intracellular membrane-bounded organelle	11	7.58621	0.013256	IGF1R, APP, G6PD, CYP1B1, BRAF, VCP, HPSE, CNR1, PPARG, INSR, UGT2B7	145	558	18224	2.47762	0.968871	0.081143	16.0064
GOTERM_CC_DIRECT	GO:0010008~endosome membrane	6	4.13793	0.0158651	EGFR, ERBB2, SLC6A4, BACE1, INSR, TLR9	145	185	18224	4.0762	0.984361	0.0942572	18.8634
GOTERM_CC_DIRECT	GO:0043198~dendritic shaft	3	2.06897	0.0263429	APP, GSK3B, HTR2A	145	32	18224	11.7828	0.999033	0.149064	29.457
GOTERM_CC_DIRECT	GO:0032587~ruffle membrane	4	2.75862	0.0271943	HSP90AA1, ADAM17, TRPV4, SRC	145	82	18224	6.13087	0.999229	0.15034	30.259
GOTERM_CC_DIRECT	GO:0043202~lysosomal lumen	4	2.75862	0.0298199	HSP90AA1, HPSE, CTSD, GBA	145	85	18224	5.91448	0.999618	0.160471	32.6797
GOTERM_CC_DIRECT	GO:0005741~mitochondrial outer membrane	5	3.44828	0.0303733	PGR, BCL2, MAOA, MAOB, BCL2L1	145	149	18224	4.21754	0.999671	0.159985	33.1799
GOTERM_CC_DIRECT	GO:0070062~extracellular exosome	32	22.069	0.0313767	MMP9, ACP1, SRC, TTR, ACE, APP, AKR1A1, SERPINE1, IL1B, INSR, DPP4, GBA, PRKCA, SHBG, HSP90AA1, MAP2K1, MAOB, EPHX2, CFTR, ABCB1, PLG, PRKCB, GRM5, CD38, G6PD, VCP, F2, MAPK3, CTSD, MPO, CA2, UGT2B7	145	2811	18224	1.43075	0.999749	0.161679	34.0781
GOTERM_CC_DIRECT	GO:0043209~myelin sheath	5	3.44828	0.032589	HSP90AA1, VCP, BCL2, ERBB2, CA2	145	152	18224	4.1343	0.999819	0.164282	35.1484
GOTERM_CC_DIRECT	GO:0031410~cytoplasmic vesicle	6	4.13793	0.0389398	FGFR1, ERBB2, BACE1, TRPV4, MMP14, HTR2A	145	235	18224	3.20892	0.999967	0.190023	40.498
GOTERM_CC_DIRECT	GO:0042470~melanosome	4	2.75862	0.0459821	TYR, HSP90AA1, CTSD, MMP14	145	101	18224	4.97753	0.999995	0.217122	45.9518
GOTERM_CC_DIRECT	GO:0005911~cell-cell junction	5	3.44828	0.0475848	AKT1, APP, ADAM17, KIT, PIK3R1	145	172	18224	3.65357	0.999997	0.22007	47.1266

## Sheet: Table S8
Supplementary Table S8. The KEGG pathway enrichment analysis of the ELZC targets working on ARHL
Category	Term	Count	GeneRatio	Pvalue	Genes	List Total	Pop Hits	Pop Total	Fold Enrichment	Bonferroni	Benjamini	FDR
KEGG_PATHWAY	hsa05200:Pathways in cancer	41	28.2759	2.98e-19	FGFR1, PTGS2, MMP9, ERBB2, PPARG, BCL2L1, KIT, MMP2, SHH, AKT1, IGF1R, BCL2, RARA, NOS2, FGF1, FGF2, PIK3R1, PRKCA, PIK3CG, EGFR, IL6, HSP90AA1, PTGER3, EPAS1, BRAF, MAP2K1, FLT3, RXRA, MET, CDK6, STAT1, STAT3, CDK2, PRKCB, DAPK1, HIF1A, JUN, GSK3B, MAPK3, VEGFA, IKBKB	134	393	6879	5.35565	6.31e-17	6.31e-17	3.77e-16
KEGG_PATHWAY	hsa04066:HIF-1 signaling pathway	19	13.1034	1.71e-13	PRKCA, EGFR, PIK3CG, IL6, FLT1, MAP2K1, ERBB2, STAT3, PRKCB, AKT1, IGF1R, HIF1A, BCL2, SERPINE1, VEGFA, MAPK3, NOS2, INSR, PIK3R1	134	96	6879	10.1602	3.62e-11	1.81e-11	2.16e-10
KEGG_PATHWAY	hsa05205:Proteoglycans in cancer	25	17.2414	3.55e-13	PRKCA, EGFR, PIK3CG, FGFR1, TNF, MAP2K1, BRAF, MMP9, ERBB2, MET, ESR1, MMP2, STAT3, SRC, KDR, PRKCB, PTPN11, AKT1, IGF1R, HIF1A, HPSE, VEGFA, MAPK3, FGF2, PIK3R1	134	200	6879	6.41698	7.52e-11	2.51e-11	4.49e-10
KEGG_PATHWAY	hsa04015:Rap1 signaling pathway	23	15.8621	5.9e-11	PRKCA, EGFR, PIK3CG, FGFR1, FLT1, MAP2K1, BRAF, DRD2, ADORA2A, MET, KIT, SRC, KDR, PRKCB, AKT1, IGF1R, CNR1, VEGFA, MAPK3, FGF1, FGF2, INSR, PIK3R1	134	210	6879	5.62249	1.25e-08	3.13e-09	7.47e-08
KEGG_PATHWAY	hsa05212:Pancreatic cancer	14	9.65517	2.04e-10	EGFR, PIK3CG, BRAF, MAP2K1, ERBB2, CDK6, BCL2L1, STAT1, STAT3, AKT1, VEGFA, MAPK3, IKBKB, PIK3R1	134	65	6879	11.0569	4.32e-08	8.65e-09	2.58e-07
KEGG_PATHWAY	hsa05215:Prostate cancer	15	10.3448	9.76e-10	PIK3CG, EGFR, FGFR1, HSP90AA1, BRAF, MAP2K1, ERBB2, CDK2, AKT1, IGF1R, BCL2, GSK3B, MAPK3, IKBKB, PIK3R1	134	88	6879	8.75042	2.07e-07	3.45e-08	1.24e-06
KEGG_PATHWAY	hsa04151:PI3K-Akt signaling pathway	27	18.6207	1.41e-09	FGFR1, BCL2L1, KIT, AKT1, IGF1R, BCL2, FGF1, INSR, FGF2, PIK3R1, PRKCA, EGFR, PIK3CG, IL6, FLT1, HSP90AA1, MAP2K1, RXRA, MET, CDK6, CDK2, KDR, GSK3B, VEGFA, MAPK3, IKBKB, IL2	134	345	6879	4.01759	2.98e-07	4.26e-08	1.78e-06
KEGG_PATHWAY	hsa05161:Hepatitis B	18	12.4138	1.91e-09	PRKCA, PIK3CG, IL6, TNF, MAP2K1, MMP9, CDK6, STAT1, CDK2, STAT3, SRC, PRKCB, AKT1, JUN, BCL2, MAPK3, IKBKB, PIK3R1	134	145	6879	6.37272	4.05e-07	5.07e-08	2.42e-06
KEGG_PATHWAY	hsa05230:Central carbon metabolism in cancer	13	8.96552	2.31e-09	EGFR, PIK3CG, AKT1, FGFR1, HIF1A, G6PD, MAP2K1, FLT3, ERBB2, MAPK3, MET, KIT, PIK3R1	134	64	6879	10.4276	4.9e-07	5.44e-08	2.92e-06
KEGG_PATHWAY	hsa04915:Estrogen signaling pathway	15	10.3448	4.82e-09	OPRM1, EGFR, PIK3CG, HSP90AA1, MAP2K1, MMP9, ESR1, GABBR1, ESR2, MMP2, SRC, AKT1, JUN, MAPK3, PIK3R1	134	99	6879	7.77815	1.02e-06	1.02e-07	6.09e-06
KEGG_PATHWAY	hsa05223:Non-small cell lung cancer	12	8.27586	6.61e-09	PRKCA, PIK3CG, AKT1, EGFR, BRAF, MAP2K1, RXRA, ERBB2, MAPK3, CDK6, PIK3R1, PRKCB	134	56	6879	11.0005	1.4e-06	1.27e-07	8.37e-06
KEGG_PATHWAY	hsa05218:Melanoma	13	8.96552	8.03e-09	EGFR, PIK3CG, AKT1, IGF1R, FGFR1, MAP2K1, BRAF, MAPK3, MET, CDK6, FGF1, FGF2, PIK3R1	134	71	6879	9.39952	1.7e-06	1.42e-07	1.02e-05
KEGG_PATHWAY	hsa05142:Chagas disease (American trypanosomiasis)	15	10.3448	9.29e-09	PIK3CG, AKT1, TNFRSF1A, IL6, ACE, TNF, JUN, MAPK3, SERPINE1, IL1B, NOS2, IKBKB, PIK3R1, TLR9, IL2	134	104	6879	7.4042	1.97e-06	1.51e-07	1.17e-05
KEGG_PATHWAY	hsa04014:Ras signaling pathway	21	14.4828	9.46e-09	PRKCA, PIK3CG, EGFR, FGFR1, FLT1, MAP2K1, MET, BCL2L1, KIT, KDR, PRKCB, PTPN11, AKT1, IGF1R, VEGFA, MAPK3, FGF1, IKBKB, FGF2, INSR, PIK3R1	134	226	6879	4.77014	2.01e-06	1.43e-07	1.2e-05
KEGG_PATHWAY	hsa04668:TNF signaling pathway	15	10.3448	1.35e-08	PIK3CG, IL6, TNF, PTGS2, MAP2K1, MMP9, MMP14, MMP3, AKT1, TNFRSF1A, JUN, MAPK3, IL1B, IKBKB, PIK3R1	134	107	6879	7.19661	2.87e-06	1.91e-07	1.71e-05
KEGG_PATHWAY	hsa05211:Renal cell carcinoma	12	8.27586	4.05e-08	PIK3CG, AKT1, HIF1A, BRAF, EPAS1, MAP2K1, JUN, MAPK3, VEGFA, MET, PIK3R1, PTPN11	134	66	6879	9.33379	8.58e-06	5.36e-07	5.12e-05
KEGG_PATHWAY	hsa05219:Bladder cancer	10	6.89655	5.97e-08	EGFR, BRAF, MAP2K1, MMP9, ERBB2, MAPK3, VEGFA, MMP2, SRC, DAPK1	134	41	6879	12.5209	1.27e-05	7.45e-07	7.56e-05
KEGG_PATHWAY	hsa04080:Neuroactive ligand-receptor interaction	22	15.1724	6e-08	OPRM1, PTGER3, DRD3, DRD2, ADORA2A, DRD4, GABBR1, NR3C1, PLG, GRM5, GRM3, SSTR2, HTR1A, GRM2, CNR1, F2, CNR2, ADRA2A, ADRA1B, CHRNA4, CHRNA7, HTR2A	134	277	6879	4.07721	1.27e-05	7.07e-07	7.59e-05
KEGG_PATHWAY	hsa04510:Focal adhesion	19	13.1034	6.82e-08	PRKCA, PIK3CG, EGFR, FLT1, BRAF, MAP2K1, ERBB2, MET, SRC, KDR, PRKCB, AKT1, IGF1R, JUN, BCL2, GSK3B, VEGFA, MAPK3, PIK3R1	134	206	6879	4.73486	1.45e-05	7.61e-07	8.63e-05
KEGG_PATHWAY	hsa04012:ErbB signaling pathway	13	8.96552	8.55e-08	EGFR, PIK3CG, PRKCA, BRAF, MAP2K1, ERBB2, SRC, PRKCB, AKT1, GSK3B, JUN, MAPK3, PIK3R1	134	87	6879	7.67087	1.81e-05	9.07e-07	0.000108
KEGG_PATHWAY	hsa05221:Acute myeloid leukemia	11	7.58621	8.69e-08	PIK3CG, AKT1, BRAF, MAP2K1, FLT3, MAPK3, RARA, KIT, IKBKB, PIK3R1, STAT3	134	56	6879	10.0838	1.84e-05	8.78e-07	0.00011
KEGG_PATHWAY	hsa04917:Prolactin signaling pathway	12	8.27586	8.89e-08	PIK3CG, AKT1, CYP17A1, MAP2K1, GSK3B, MAPK3, ESR1, ESR2, STAT1, PIK3R1, SRC, STAT3	134	71	6879	8.67648	1.88e-05	8.57e-07	0.000112
KEGG_PATHWAY	hsa04726:Serotonergic synapse	14	9.65517	1.75e-07	PRKCA, PTGS2, BRAF, MAP2K1, MAOA, MAOB, SLC6A4, CYP2D6, PRKCB, APP, ALOX15, HTR1A, MAPK3, HTR2A	134	111	6879	6.47479	3.72e-05	1.62e-06	0.000222
KEGG_PATHWAY	hsa05164:Influenza A	17	11.7241	1.92e-07	PRKCA, PIK3CG, IL6, TNF, MAP2K1, STAT1, NLRP3, PLG, PRKCB, AKT1, TNFRSF1A, GSK3B, JUN, MAPK3, IL1B, IKBKB, PIK3R1	134	174	6879	5.01557	4.07e-05	1.7e-06	0.000243
KEGG_PATHWAY	hsa04370:VEGF signaling pathway	11	7.58621	2.03e-07	PRKCA, PIK3CG, AKT1, PTGS2, MAP2K1, MAPK3, VEGFA, PIK3R1, SRC, KDR, PRKCB	134	61	6879	9.25728	4.3e-05	1.72e-06	0.000257
KEGG_PATHWAY	hsa05214:Glioma	11	7.58621	3.77e-07	PRKCA, PIK3CG, AKT1, EGFR, IGF1R, BRAF, MAP2K1, MAPK3, CDK6, PIK3R1, PRKCB	134	65	6879	8.6876	8e-05	3.08e-06	0.000477
KEGG_PATHWAY	hsa04931:Insulin resistance	13	8.96552	9.52e-07	PIK3CG, AKT1, TNFRSF1A, PPARA, IL6, RPS6KA3, TNF, GSK3B, IKBKB, INSR, PIK3R1, STAT3, PTPN11	134	108	6879	6.17931	0.000202	7.48e-06	0.00120514
KEGG_PATHWAY	hsa04150:mTOR signaling pathway	10	6.89655	1.37e-06	PRKCA, PIK3CG, AKT1, RPS6KA3, TNF, BRAF, MAPK3, IKBKB, PIK3R1, PRKCB	134	58	6879	8.851	0.000291	1.04e-05	0.00173945
KEGG_PATHWAY	hsa05160:Hepatitis C	14	9.65517	1.45e-06	PIK3CG, EGFR, PPARA, TNF, BRAF, RXRA, STAT1, STAT3, AKT1, TNFRSF1A, GSK3B, MAPK3, IKBKB, PIK3R1	134	133	6879	5.40377	0.000308	1.06e-05	0.00183697
KEGG_PATHWAY	hsa04919:Thyroid hormone signaling pathway	13	8.96552	1.88e-06	PRKCA, PIK3CG, AKT1, HIF1A, MAP2K1, GSK3B, RXRA, MAPK3, ESR1, STAT1, PIK3R1, SRC, PRKCB	134	115	6879	5.80318	0.000398	1.33e-05	0.00237527
KEGG_PATHWAY	hsa04722:Neurotrophin signaling pathway	13	8.96552	2.96e-06	PIK3CG, AKT1, RPS6KA3, MAP2K1, BRAF, JUN, BCL2, GSK3B, PSEN2, MAPK3, IKBKB, PIK3R1, PTPN11	134	120	6879	5.56138	0.000627	2.02e-05	0.00374053
KEGG_PATHWAY	hsa05222:Small cell lung cancer	11	7.58621	4.75e-06	PIK3CG, AKT1, PTGS2, RXRA, BCL2, CDK6, BCL2L1, NOS2, IKBKB, PIK3R1, CDK2	134	85	6879	6.64346	0.00100642	3.15e-05	0.00600979
KEGG_PATHWAY	hsa04620:Toll-like receptor signaling pathway	12	8.27586	5.43e-06	PIK3CG, AKT1, IL6, TNF, MAP2K1, JUN, MAPK3, IL1B, IKBKB, STAT1, PIK3R1, TLR9	134	106	6879	5.8116	0.00115095	3.49e-05	0.00687332
KEGG_PATHWAY	hsa04024:cAMP signaling pathway	16	11.0345	5.54e-06	PIK3CG, PPARA, PTGER3, BRAF, MAP2K1, DRD2, ADORA2A, GABBR1, CFTR, PDE4D, AKT1, SSTR2, HTR1A, JUN, MAPK3, PIK3R1	134	198	6879	4.14835	0.00117484	3.46e-05	0.00701603
KEGG_PATHWAY	hsa05213:Endometrial cancer	9	6.2069	5.82e-06	PIK3CG, AKT1, EGFR, BRAF, MAP2K1, GSK3B, ERBB2, MAPK3, PIK3R1	134	52	6879	8.88505	0.00123256	3.52e-05	0.00736097
KEGG_PATHWAY	hsa04914:Progesterone-mediated oocyte maturation	11	7.58621	5.88e-06	PIK3CG, PGR, AKT1, IGF1R, RPS6KA3, HSP90AA1, BRAF, MAP2K1, MAPK3, PIK3R1, CDK2	134	87	6879	6.49074	0.00124511	3.46e-05	0.00743594
KEGG_PATHWAY	hsa05162:Measles	13	8.96552	8.69e-06	PIK3CG, IL6, CDK6, STAT1, CDK2, STAT3, TLR9, AKT1, CSNK2A1, GSK3B, IL1B, PIK3R1, IL2	134	133	6879	5.01779	0.00183981	4.98e-05	0.0109906
KEGG_PATHWAY	hsa05220:Chronic myeloid leukemia	10	6.89655	8.74e-06	PIK3CG, AKT1, BRAF, MAP2K1, MAPK3, CDK6, BCL2L1, IKBKB, PIK3R1, PTPN11	134	72	6879	7.12998	0.00185151	4.88e-05	0.0110606
KEGG_PATHWAY	hsa04068:FoxO signaling pathway	13	8.96552	9.39e-06	EGFR, PIK3CG, AKT1, IGF1R, IL6, MAP2K1, BRAF, MAPK3, IKBKB, INSR, PIK3R1, STAT3, CDK2	134	134	6879	4.98034	0.00198767	5.1e-05	0.0118748
KEGG_PATHWAY	hsa05210:Colorectal cancer	9	6.2069	2.22e-05	PIK3CG, AKT1, BRAF, MAP2K1, JUN, BCL2, GSK3B, MAPK3, PIK3R1	134	62	6879	7.45197	0.00470001	0.000118	0.0281148
KEGG_PATHWAY	hsa04010:MAPK signaling pathway	17	11.7241	2.63e-05	PRKCA, EGFR, FGFR1, TNF, BRAF, MAP2K1, PRKCB, AKT1, TNFRSF1A, RPS6KA3, MAPT, JUN, MAPK3, IL1B, FGF1, IKBKB, FGF2	134	253	6879	3.44944	0.00557032	0.000136	0.0333345
KEGG_PATHWAY	hsa04932:Non-alcoholic fatty liver disease (NAFLD)	13	8.96552	3.16e-05	PIK3CG, AKT1, TNFRSF1A, PPARA, IL6, TNF, JUN, GSK3B, RXRA, IL1B, IKBKB, INSR, PIK3R1	134	151	6879	4.41964	0.00666643	0.000159	0.0399146
KEGG_PATHWAY	hsa04380:Osteoclast differentiation	12	8.27586	4.11e-05	PIK3CG, AKT1, TNFRSF1A, TNF, MAP2K1, JUN, MAPK3, PPARG, IL1B, IKBKB, STAT1, PIK3R1	134	131	6879	4.70252	0.00868056	0.000203	0.0520237
KEGG_PATHWAY	hsa04725:Cholinergic synapse	11	7.58621	5.11e-05	PRKCA, PIK3CG, AKT1, ACHE, MAP2K1, BCL2, MAPK3, CHRNA4, CHRNA7, PIK3R1, PRKCB	134	111	6879	5.08733	0.0107754	0.000246	0.0646427
KEGG_PATHWAY	hsa04520:Adherens junction	9	6.2069	6.04e-05	EGFR, IGF1R, FGFR1, CSNK2A1, ERBB2, MAPK3, MET, INSR, SRC	134	71	6879	6.50736	0.01273	0.000285	0.076439
KEGG_PATHWAY	hsa04960:Aldosterone-regulated sodium reabsorption	7	4.82759	9.01e-05	PRKCA, PIK3CG, MAPK3, NR3C2, INSR, PIK3R1, PRKCB	134	39	6879	9.21412	0.0189244	0.000415	0.11397
KEGG_PATHWAY	hsa04071:Sphingolipid signaling pathway	11	7.58621	9.93e-05	PRKCA, PIK3CG, AKT1, TNFRSF1A, TNF, MAP2K1, BCL2, MAPK3, CTSD, PIK3R1, PRKCB	134	120	6879	4.70578	0.0208365	0.000448	0.125601
KEGG_PATHWAY	hsa04660:T cell receptor signaling pathway	10	6.89655	0.000124	PIK3CG, AKT1, TNF, MAP2K1, JUN, GSK3B, MAPK3, IKBKB, PIK3R1, IL2	134	100	6879	5.13358	0.0258957	0.000546	0.156476
KEGG_PATHWAY	hsa05231:Choline metabolism in cancer	10	6.89655	0.000134	PRKCA, PIK3CG, AKT1, EGFR, HIF1A, MAP2K1, JUN, MAPK3, PIK3R1, PRKCB	134	101	6879	5.08275	0.0279406	0.000578	0.168998
KEGG_PATHWAY	hsa05152:Tuberculosis	13	8.96552	0.000148	AKT1, VDR, TNFRSF1A, IL6, TNF, BCL2, MAPK3, IL1B, CTSD, NOS2, STAT1, SRC, TLR9	134	177	6879	3.77043	0.0309168	0.000628	0.187268
KEGG_PATHWAY	hsa04210:Apoptosis	8	5.51724	0.000175	PIK3CG, AKT1, TNFRSF1A, TNF, BCL2, BCL2L1, IKBKB, PIK3R1	134	62	6879	6.62398	0.0364111	0.000727	0.221135
KEGG_PATHWAY	hsa05145:Toxoplasmosis	10	6.89655	0.000257	AKT1, TNFRSF1A, TNF, BCL2, MAPK3, BCL2L1, NOS2, IKBKB, STAT1, STAT3	134	110	6879	4.66689	0.0529703	0.00104608	0.324314
KEGG_PATHWAY	hsa04540:Gap junction	9	6.2069	0.000277	PRKCA, GRM5, EGFR, MAP2K1, DRD2, MAPK3, SRC, PRKCB, HTR2A	134	88	6879	5.25025	0.0570941	0.00110861	0.350273
KEGG_PATHWAY	hsa04664:Fc epsilon RI signaling pathway	8	5.51724	0.000313	PRKCA, PIK3CG, AKT1, TNF, MAP2K1, MAPK3, PIK3R1, PRKCB	134	68	6879	6.03951	0.0642578	0.00122916	0.395623
KEGG_PATHWAY	hsa05030:Cocaine addiction	7	4.82759	0.00033	GRM3, GRM2, DRD2, SLC6A3, JUN, MAOA, MAOB	134	49	6879	7.33369	0.0675233	0.0012703	0.416404
KEGG_PATHWAY	hsa04662:B cell receptor signaling pathway	8	5.51724	0.000343	PIK3CG, AKT1, MAP2K1, JUN, GSK3B, MAPK3, IKBKB, PIK3R1	134	69	6879	5.95198	0.0701578	0.00129809	0.433219
KEGG_PATHWAY	hsa04912:GnRH signaling pathway	9	6.2069	0.000349	PRKCA, EGFR, MAP2K1, JUN, MAPK3, MMP14, MMP2, SRC, PRKCB	134	91	6879	5.07717	0.0713779	0.00129834	0.441022
KEGG_PATHWAY	hsa05202:Transcriptional misregulation in cancer	12	8.27586	0.000362	IGF1R, IL6, FLT1, FLT3, RXRA, MMP9, PPARG, MET, MPO, RARA, BCL2L1, MMP3	134	167	6879	3.6888	0.0739024	0.00132284	0.457197
KEGG_PATHWAY	hsa04920:Adipocytokine signaling pathway	8	5.51724	0.000375	AKT1, PPARA, TNFRSF1A, TNF, RXRA, IKBKB, STAT3, PTPN11	134	70	6879	5.86695	0.0764589	0.00134723	0.473619
KEGG_PATHWAY	hsa05206:MicroRNAs in cancer	16	11.0345	0.000384	PRKCA, EGFR, CYP1B1, PTGS2, MAP2K1, ERBB2, MMP9, MET, CDK6, ABCB1, STAT3, PRKCB, BCL2, VEGFA, DNMT1, IKBKB	134	286	6879	2.87193	0.0782575	0.00135724	0.485199
KEGG_PATHWAY	hsa05143:African trypanosomiasis	6	4.13793	0.000385	PRKCA, IL6, TNF, IL1B, PRKCB, TLR9	134	33	6879	9.33379	0.0783655	0.00133692	0.485895
KEGG_PATHWAY	hsa04750:Inflammatory mediator regulation of TRP channels	9	6.2069	0.000578	PRKCA, PIK3CG, TRPA1, IL1B, TRPV4, PIK3R1, SRC, PRKCB, HTR2A	134	98	6879	4.71451	0.115271	0.00197344	0.728338
KEGG_PATHWAY	hsa04020:Calcium signaling pathway	12	8.27586	0.000653	PRKCA, GRM5, EGFR, CD38, PTGER3, ADORA2A, ERBB2, ADRA1B, CHRNA7, NOS2, PRKCB, HTR2A	134	179	6879	3.44151	0.129316	0.00219562	0.823107
KEGG_PATHWAY	hsa04621:NOD-like receptor signaling pathway	7	4.82759	0.000685	IL6, TNF, HSP90AA1, MAPK3, IL1B, IKBKB, NLRP3	134	56	6879	6.41698	0.135292	0.00226873	0.863869
KEGG_PATHWAY	hsa04728:Dopaminergic synapse	10	6.89655	0.000786	PRKCA, AKT1, DRD3, DRD2, SLC6A3, GSK3B, MAOA, DRD4, MAOB, PRKCB	134	128	6879	4.01061	0.153619	0.00256265	0.990546
KEGG_PATHWAY	hsa04064:NF-kappa B signaling pathway	8	5.51724	0.00139341	TNFRSF1A, TNF, CSNK2A1, PTGS2, BCL2, IL1B, BCL2L1, IKBKB	134	87	6879	4.72054	0.255921	0.00446889	1.7489
KEGG_PATHWAY	hsa05321:Inflammatory bowel disease (IBD)	7	4.82759	0.00139533	IL6, TNF, JUN, IL1B, STAT1, STAT3, IL2	134	64	6879	5.61486	0.256225	0.00440841	1.7513
KEGG_PATHWAY	hsa04550:Signaling pathways regulating pluripotency of stem cells	10	6.89655	0.00148679	PIK3CG, AKT1, IGF1R, FGFR1, MAP2K1, GSK3B, MAPK3, FGF2, PIK3R1, STAT3	134	140	6879	3.66684	0.270528	0.004628	1.8651
KEGG_PATHWAY	hsa04720:Long-term potentiation	7	4.82759	0.00163857	PRKCA, GRM5, RPS6KA3, BRAF, MAP2K1, MAPK3, PRKCB	134	66	6879	5.44471	0.293662	0.00502589	2.05368
KEGG_PATHWAY	hsa05120:Epithelial cell signaling in Helicobacter pylori infection	7	4.82759	0.00177165	EGFR, JUN, MET, ADAM17, IKBKB, SRC, PTPN11	134	67	6879	5.36344	0.313345	0.00535594	2.21876
KEGG_PATHWAY	hsa04976:Bile secretion	7	4.82759	0.00206229	HMGCR, RXRA, EPHX1, ABCB1, CFTR, CA2, NR1H4	134	69	6879	5.20798	0.354453	0.00614522	2.57839
KEGG_PATHWAY	hsa05216:Thyroid cancer	5	3.44828	0.00217994	BRAF, MAP2K1, RXRA, MAPK3, PPARG	134	29	6879	8.851	0.370388	0.00640511	2.72361
KEGG_PATHWAY	hsa04930:Type II diabetes mellitus	6	4.13793	0.00220254	PIK3CG, TNF, MAPK3, IKBKB, INSR, PIK3R1	134	48	6879	6.41698	0.373404	0.006383	2.75149
KEGG_PATHWAY	hsa05140:Leishmaniasis	7	4.82759	0.00238762	TNF, PTGS2, JUN, MAPK3, IL1B, NOS2, STAT1	134	71	6879	5.06128	0.397569	0.006825	2.9795
KEGG_PATHWAY	hsa04650:Natural killer cell mediated cytotoxicity	9	6.2069	0.00240028	PRKCA, PIK3CG, TNF, BRAF, MAP2K1, MAPK3, PIK3R1, PRKCB, PTPN11	134	122	6879	3.78707	0.399187	0.00676994	2.99508
KEGG_PATHWAY	hsa04913:Ovarian steroidogenesis	6	4.13793	0.00241536	IGF1R, CYP17A1, CYP1B1, PTGS2, INSR, CYP19A1	134	49	6879	6.28602	0.401109	0.00672302	3.01362
KEGG_PATHWAY	hsa05144:Malaria	6	4.13793	0.00241536	SELP, IL6, TNF, MET, IL1B, TLR9	134	49	6879	6.28602	0.401109	0.00672302	3.01362
KEGG_PATHWAY	hsa04152:AMPK signaling pathway	9	6.2069	0.0025263	PIK3CG, AKT1, IGF1R, HMGCR, SCD, PPARG, CFTR, INSR, PIK3R1	134	123	6879	3.75628	0.415064	0.00694013	3.15001
KEGG_PATHWAY	hsa05168:Herpes simplex infection	11	7.58621	0.00276496	TNFRSF1A, IL6, TNF, CSNK2A1, JUN, IL1B, IKBKB, STAT1, CDK2, TLR9, PTPN11	134	183	6879	3.08576	0.443998	0.00749718	3.44282
KEGG_PATHWAY	hsa04062:Chemokine signaling pathway	11	7.58621	0.00311084	PIK3CG, AKT1, BRAF, MAP2K1, GSK3B, MAPK3, IKBKB, STAT1, PIK3R1, SRC, STAT3	134	186	6879	3.03599	0.483421	0.00832624	3.86573
KEGG_PATHWAY	hsa05133:Pertussis	7	4.82759	0.0031526	IL6, TNF, JUN, MAPK3, IL1B, NOS2, NLRP3	134	75	6879	4.79134	0.487988	0.00833267	3.91667
KEGG_PATHWAY	hsa05166:HTLV-I infection	13	8.96552	0.00358866	PIK3CG, AKT1, TNFRSF1A, IL6, TNF, JUN, GSK3B, POLB, BCL2L1, IKBKB, PIK3R1, TERT, IL2	134	254	6879	2.62742	0.533344	0.00936529	4.44715
KEGG_PATHWAY	hsa05146:Amoebiasis	8	5.51724	0.00429418	PRKCA, PIK3CG, IL6, TNF, IL1B, NOS2, PIK3R1, PRKCB	134	106	6879	3.8744	0.598411	0.0110643	5.29973
KEGG_PATHWAY	hsa04923:Regulation of lipolysis in adipocytes	6	4.13793	0.00434492	PIK3CG, AKT1, PTGER3, PTGS2, INSR, PIK3R1	134	56	6879	5.50027	0.602726	0.0110604	5.36077
KEGG_PATHWAY	hsa05010:Alzheimer's disease	10	6.89655	0.00509675	TNFRSF1A, APP, TNF, MAPT, GSK3B, PSEN2, BACE1, MAPK3, ADAM17, IL1B	134	168	6879	3.0557	0.661515	0.0128133	6.26107
KEGG_PATHWAY	hsa04910:Insulin signaling pathway	9	6.2069	0.0051147	PIK3CG, AKT1, BRAF, MAP2K1, GSK3B, MAPK3, IKBKB, INSR, PIK3R1	134	138	6879	3.34799	0.662807	0.012708	6.28247
KEGG_PATHWAY	hsa04666:Fc gamma R-mediated phagocytosis	7	4.82759	0.00552721	PRKCA, PIK3CG, AKT1, MAP2K1, MAPK3, PIK3R1, PRKCB	134	84	6879	4.27799	0.691187	0.0135701	6.77297
KEGG_PATHWAY	hsa04730:Long-term depression	6	4.13793	0.00584276	PRKCA, IGF1R, BRAF, MAP2K1, MAPK3, PRKCB	134	60	6879	5.13358	0.71128	0.0141778	7.14659
KEGG_PATHWAY	hsa04630:Jak-STAT signaling pathway	9	6.2069	0.00686137	PIK3CG, AKT1, IL6, BCL2L1, STAT1, PIK3R1, STAT3, IL2, PTPN11	134	145	6879	3.18636	0.767676	0.0164498	8.34324
KEGG_PATHWAY	hsa05323:Rheumatoid arthritis	7	4.82759	0.00692232	IL6, TNF, FLT1, JUN, VEGFA, IL1B, MMP3	134	88	6879	4.08353	0.77068	0.0164103	8.41439
KEGG_PATHWAY	hsa04810:Regulation of actin cytoskeleton	11	7.58621	0.00729262	PIK3CG, EGFR, FGFR1, BRAF, MAP2K1, MAPK3, F2, FGF1, FGF2, PIK3R1, SRC	134	210	6879	2.68902	0.788113	0.0170934	8.84559
KEGG_PATHWAY	hsa04921:Oxytocin signaling pathway	9	6.2069	0.00836225	PRKCA, EGFR, CD38, PTGS2, MAP2K1, JUN, MAPK3, SRC, PRKCB	134	150	6879	3.08015	0.831404	0.0193731	10.0806
KEGG_PATHWAY	hsa05031:Amphetamine addiction	6	4.13793	0.00872229	PRKCA, SLC6A3, JUN, MAOA, MAOB, PRKCB	134	66	6879	4.66689	0.843897	0.019985	10.4928
KEGG_PATHWAY	hsa05169:Epstein-Barr virus infection	8	5.51724	0.00915804	PIK3CG, AKT1, JUN, BCL2, IKBKB, PIK3R1, STAT3, CDK2	134	122	6879	3.36628	0.85779	0.0207542	10.9894
KEGG_PATHWAY	hsa04916:Melanogenesis	7	4.82759	0.0126284	PRKCA, TYR, MAP2K1, GSK3B, MAPK3, KIT, PRKCB	134	100	6879	3.59351	0.932408	0.0282555	14.8546
KEGG_PATHWAY	hsa04723:Retrograde endocannabinoid signaling	7	4.82759	0.0132187	PRKCA, GRM5, PTGS2, CNR1, FAAH, MAPK3, PRKCB	134	101	6879	3.55793	0.940457	0.0292587	15.4966
KEGG_PATHWAY	hsa04670:Leukocyte transendothelial migration	7	4.82759	0.0236181	PRKCA, PIK3CG, MMP9, MMP2, PIK3R1, PRKCB, PTPN11	134	115	6879	3.12479	0.993699	0.0514136	26.0985
KEGG_PATHWAY	hsa05332:Graft-versus-host disease	4	2.75862	0.0252638	IL6, TNF, IL1B, IL2	134	33	6879	6.22252	0.995594	0.0543901	27.6592
KEGG_PATHWAY	hsa04270:Vascular smooth muscle contraction	7	4.82759	0.0254529	PRKCA, BRAF, MAP2K1, ADORA2A, MAPK3, ADRA1B, PRKCB	134	117	6879	3.07137	0.995771	0.0542473	27.8366
KEGG_PATHWAY	hsa04640:Hematopoietic cell lineage	6	4.13793	0.026206	CD38, IL6, TNF, FLT3, IL1B, KIT	134	87	6879	3.5404	0.996411	0.0552797	28.5391
KEGG_PATHWAY	hsa05020:Prion diseases	4	2.75862	0.0273263	IL6, MAP2K1, MAPK3, IL1B	134	34	6879	6.03951	0.997188	0.0570463	29.5724
KEGG_PATHWAY	hsa05203:Viral carcinogenesis	9	6.2069	0.0446744	PIK3CG, JUN, MAPK3, POLB, CDK6, PIK3R1, SRC, STAT3, CDK2	134	205	6879	2.25377	0.999938	0.0914735	43.9151
